# Supplementary material for: 6-[(4′-Ethoxycarbonyl-[1,1′-biphenyl]-4-yl)oxy]hexanoic acid
Source: Acta Crystallogr Sect E Struct Rep Online. 2013 Sep 25;69(Pt 10):o1588. doi: 10.1107/S1600536813025877 (PMC3790444; doi:10.1107/S1600536813025877)
Supplement: Supplementary file 1 [file e-69-o1588-sup1.cif]

##############################################################################
#                                                                            #
# This CIF contains the data in a paper accepted for publication in          #
# Acta Crystallographica Section E. It conforms to the requirements of       #
# Notes for Authors for Acta Crystallographica Section E, and has been       #
# peer reviewed under the auspices of the IUCr Commission on Journals.       #
#                                                                            #
# Full details of the Crystallographic Information File format               #
# are given in the paper "The Crystallographic Information File (CIF):       #
# a New Standard Archive File for Crystallography" by S. R. Hall, F. H.      #
# Allen and I. D. Brown [Acta Cryst. (1991), A47, 655-685].                  #
#                                                                            #
# The current version of the core CIF dictionary is obtainable from          #
# ftp://ftp.iucr.org/pub/cif_core.dic.                                       #
#                                                                            #
# Software is freely available for graphical display of the structure(s)     #
# in this CIF. For information consult the CIF software page                 #
# http://www.iucr.org/resources/cif/software.                                #
#                                                                            #
# This file may be used for bona fide research purposes within the           #
# scientific community so long as proper attribution is given to the journal # 
# article from which it was obtained.                                        #
#                                                                            #
##############################################################################
data_global
_audit_creation_method     'WinGX routine CIF_UPDATE'
_audit_conform_dict_name     cif_core.dic
_audit_conform_dict_version     2.4.3
_journal_data_validation_number     ?
_journal_date_recd_electronic     2013-09-07
_journal_date_accepted     2013-09-19
_journal_name_full     'Acta Crystallographica, Section E'
_journal_year     2013
_journal_volume     69
_journal_issue     10
_journal_page_first     o1588
_journal_page_last     o1588
_journal_paper_category     QO
_journal_paper_doi     10.1107/S1600536813025877
_journal_coeditor_code     IS5302
_publ_contact_author_name     'Mendoza, Angel'
_publ_contact_author_address
;
Centro de Qu\'imica
Edificio 103E, Ciudad Universitaria
Benem\'erita Universidad Aut\'onoma de Pueba
Puebla, Pue.
Mexico
;
_publ_contact_author_email     'angel.mendoza@correo.buap.mx'
_publ_contact_author_fax     ' '
_publ_contact_author_phone     '+52 222 229 55 00 ext 7297'
_publ_section_title
;
6-[(4'-Ethoxycarbonyl-[1,1'-biphenyl]-4-yl)oxy]hexanoic acid
;
loop_
    _publ_author_name
    _publ_author_address
    'L\'opez-Vel\'azquez, Delia'
;
Facultad de Ciencias Qu\'imicas
Benem\'erita Universidad Aut\'onoma de Puebla
Puebla, Pue
Mexico
;
    'Mendoza, Angel'
;
Centro de Qu\'imica
ICUAP
Benem\'erita Universidad Aut\'onoma de Puebla
Puebla, Pue
Mexico
;
_publ_section_synopsis     .
data_I
_database_code_depnum_ccdc_archive 'CCDC 962005'
_audit_creation_method     'WinGX routine CIF_UPDATE'
_chemical_name_systematic
;
6-[(4'-Ethoxycarbonyl-[1,1'-biphenyl]-4-yl)oxy]hexanoic acid
;
_chemical_formula_moiety     'C21 H24 O5'
_chemical_formula_sum     'C21 H24 O5'
_chemical_formula_iupac     'C21 H24 O5'
_chemical_formula_weight     356.4
_symmetry_cell_setting     monoclinic
_symmetry_space_group_name_H-M     'P 21/c'
_symmetry_space_group_name_Hall     '-P 2ybc'
loop_
    _space_group_symop_operation_xyz
    'x, y, z'
    '-x, y+1/2, -z+1/2'
    '-x, -y, -z'
    'x, -y-1/2, z-1/2'
_cell_length_a     9.111(2)
_cell_length_b     14.753(3)
_cell_length_c     14.427(2)
_cell_angle_alpha     90
_cell_angle_beta     100.785(14)
_cell_angle_gamma     90
_cell_volume     1904.9(6)
_cell_formula_units_Z     4
_cell_measurement_reflns_used     43
_cell_measurement_theta_min     9.095
_cell_measurement_theta_max     33.605
_cell_measurement_temperature     298(2)
_exptl_crystal_description     PRISM
_exptl_crystal_colour     COLORLESS
_exptl_crystal_size_max     0.5
_exptl_crystal_size_mid     0.5
_exptl_crystal_size_min     0.4
_exptl_crystal_density_diffrn     1.243
_exptl_crystal_density_method     ?
_exptl_crystal_F_000     760
_exptl_absorpt_coefficient_mu     0.088
_exptl_absorpt_correction_type     psi-scan
_exptl_absorpt_process_details
;
(North <i>et al.</i>, 1968)
;
_exptl_absorpt_correction_T_min     0.89068
_exptl_absorpt_correction_T_max     0.91069
_exptl_special_details     ?
_diffrn_ambient_temperature     298(2)
_diffrn_radiation_type     MoK\a
_diffrn_radiation_wavelength     0.71073
_diffrn_radiation_monochromator     graphite
_diffrn_measurement_device_type     'Siemens P4'
_diffrn_measurement_method     '\w scans'
_diffrn_reflns_number     4265
_diffrn_reflns_av_R_equivalents     0.0312
_diffrn_reflns_theta_min     1.993
_diffrn_reflns_theta_max     24.71
_diffrn_reflns_theta_full     26
_diffrn_measured_fraction_theta_max     0.988
_diffrn_measured_fraction_theta_full     0.859
_diffrn_reflns_limit_h_min     -1
_diffrn_reflns_limit_h_max     10
_diffrn_reflns_limit_k_min     -17
_diffrn_reflns_limit_k_max     1
_diffrn_reflns_limit_l_min     -16
_diffrn_reflns_limit_l_max     16
_diffrn_standards_number     3
_diffrn_standards_interval_count     97
_diffrn_standards_decay_%     6
_refine_special_details     ?
_reflns_number_total     3217
_reflns_number_gt     1628
_reflns_threshold_expression     'I > 2\s(I)'
_refine_ls_structure_factor_coef     Fsqd
_refine_ls_matrix_type     full
_refine_ls_R_factor_all     0.1272
_refine_ls_R_factor_gt     0.0586
_refine_ls_wR_factor_ref     0.171
_refine_ls_goodness_of_fit_ref     1.059
_refine_ls_restrained_S_all     1.059
_refine_ls_number_reflns     3217
_refine_ls_number_parameters     238
_refine_ls_number_restraints     0
_refine_ls_hydrogen_treatment     constr
_refine_ls_weighting_scheme     calc
_refine_ls_weighting_details
              'w=1/[\s^2^(Fo^2^)+(0.0433P)^2^+0.9974P] where P=(Fo^2^+2Fc^2^)/3'
_atom_sites_solution_hydrogens     geom
_atom_sites_solution_primary     direct
_refine_ls_shift/su_max     0
_refine_ls_shift/su_mean     0
_refine_diff_density_max     0.159
_refine_diff_density_min     -0.152
_refine_ls_extinction_method     SHELXL
_refine_ls_extinction_coef     0.0013(4)
loop_
    _atom_type_symbol
    _atom_type_description
    _atom_type_scat_dispersion_real
    _atom_type_scat_dispersion_imag
    _atom_type_scat_source
    C C 0.0033 0.0016 'International Tables Vol C Tables 4.2.6.8 and 6.1.1.4'
    H H 0 0 'International Tables Vol C Tables 4.2.6.8 and 6.1.1.4'
    O O 0.0106 0.006 'International Tables Vol C Tables 4.2.6.8 and 6.1.1.4'
_computing_data_collection     'XSCANS (Siemens, 1994)'
_computing_cell_refinement     'XSCANS (Siemens, 1994)'
_computing_data_reduction     'XSCANS (Siemens, 1994)'
_computing_structure_solution     'SHELXS2013 (Sheldrick, 2008)'
_computing_structure_refinement     'SHELXL2013 (Sheldrick, 2008)'
_computing_molecular_graphics     'ORTEP-3 for Windows (Farrugia, 2012)'
_computing_publication_material     'WinGX (Farrugia, 2012)'
loop_
    _atom_site_type_symbol
    _atom_site_label
    _atom_site_fract_x
    _atom_site_fract_y
    _atom_site_fract_z
    _atom_site_U_iso_or_equiv
    _atom_site_adp_type
    _atom_site_calc_flag
    _atom_site_occupancy
    _atom_site_disorder_assembly
    _atom_site_disorder_group
    C C1 0.8791(4) -0.8969(2) 0.4560(2) 0.0645(9) Uani d 1 . .
    C C2 0.7761(4) -0.82076(19) 0.4252(2) 0.0672(9) Uani d 1 . .
    H H2A 0.6847 -0.8309 0.4491 0.081 Uiso calc 1 . .
    H H2B 0.7504 -0.8216 0.3569 0.081 Uiso calc 1 . .
    C C3 0.8346(4) -0.72759(19) 0.4559(3) 0.0712(10) Uani d 1 . .
    H H3A 0.9243 -0.7157 0.4309 0.085 Uiso calc 1 . .
    H H3B 0.8608 -0.7256 0.5242 0.085 Uiso calc 1 . .
    C C4 0.7197(4) -0.65502(19) 0.4220(2) 0.0721(10) Uani d 1 . .
    H H4A 0.6936 -0.6578 0.3538 0.087 Uiso calc 1 . .
    H H4B 0.6301 -0.6678 0.4469 0.087 Uiso calc 1 . .
    C C5 0.7716(4) -0.5605(2) 0.4506(3) 0.0790(11) Uani d 1 . .
    H H5A 0.8617 -0.5473 0.4265 0.095 Uiso calc 1 . .
    H H5B 0.7956 -0.5568 0.5189 0.095 Uiso calc 1 . .
    C C6 0.6529(4) -0.4906(2) 0.4133(3) 0.0748(10) Uani d 1 . .
    H H6A 0.6288 -0.4933 0.345 0.09 Uiso calc 1 . .
    H H6B 0.5626 -0.5026 0.4378 0.09 Uiso calc 1 . .
    C C7 0.6196(4) -0.3305(2) 0.4188(2) 0.0666(9) Uani d 1 . .
    C C8 0.4757(4) -0.3335(2) 0.3664(2) 0.0688(9) Uani d 1 . .
    H H8 0.4334 -0.3885 0.3442 0.083 Uiso calc 1 . .
    C C9 0.3949(4) -0.2531(2) 0.3471(2) 0.0639(9) Uani d 1 . .
    H H9 0.2982 -0.2558 0.3121 0.077 Uiso calc 1 . .
    C C10 0.4537(3) -0.16963(19) 0.3782(2) 0.0550(8) Uani d 1 . .
    C C11 0.5982(4) -0.1695(2) 0.4320(2) 0.0655(9) Uani d 1 . .
    H H11 0.6409 -0.1148 0.4551 0.079 Uiso calc 1 . .
    C C12 0.6788(4) -0.2480(2) 0.4516(2) 0.0706(10) Uani d 1 . .
    H H12 0.7747 -0.2455 0.4876 0.085 Uiso calc 1 . .
    C C13 0.3703(3) -0.08361(19) 0.3554(2) 0.0560(8) Uani d 1 . .
    C C14 0.2155(4) -0.0809(2) 0.3260(2) 0.0724(10) Uani d 1 . .
    H H14 0.1615 -0.1347 0.3219 0.087 Uiso calc 1 . .
    C C15 0.1407(4) -0.0002(2) 0.3031(3) 0.0750(10) Uani d 1 . .
    H H15 0.0375 -0.0008 0.2835 0.09 Uiso calc 1 . .
    C C16 0.2158(3) 0.0809(2) 0.3086(2) 0.0598(8) Uani d 1 . .
    C C17 0.3689(4) 0.0802(2) 0.3380(2) 0.0657(9) Uani d 1 . .
    H H17 0.4218 0.1345 0.3424 0.079 Uiso calc 1 . .
    C C18 0.4447(3) -0.0007(2) 0.3611(2) 0.0631(9) Uani d 1 . .
    H H18 0.5479 0.0004 0.3809 0.076 Uiso calc 1 . .
    C C19 0.1335(4) 0.1663(2) 0.2828(2) 0.0699(9) Uani d 1 . .
    C C20 0.1574(4) 0.3263(2) 0.2690(3) 0.0835(11) Uani d 1 . .
    H H20A 0.0745 0.3366 0.3012 0.1 Uiso calc 1 . .
    H H20B 0.1206 0.3301 0.2016 0.1 Uiso calc 1 . .
    C C21 0.2767(4) 0.3949(2) 0.2988(3) 0.0951(13) Uani d 1 . .
    H H21A 0.3595 0.3827 0.2681 0.143 Uiso calc 1 . .
    H H21B 0.3095 0.392 0.366 0.143 Uiso calc 1 . .
    H H21C 0.2381 0.4544 0.2815 0.143 Uiso calc 1 . .
    O O1 0.8276(3) -0.97632(15) 0.42837(19) 0.0836(8) Uani d 1 . .
    H H1 0.8874 -1.0153 0.4517 0.125 Uiso calc 1 . .
    O O2 1.0048(3) -0.88595(14) 0.50571(18) 0.0784(7) Uani d 1 . .
    O O3 0.7090(3) -0.40416(14) 0.44254(17) 0.0856(8) Uani d 1 . .
    O O4 -0.0006(3) 0.17132(17) 0.2554(2) 0.1023(9) Uani d 1 . .
    O O5 0.2228(2) 0.23813(15) 0.29348(17) 0.0774(7) Uani d 1 . .
loop_
    _atom_site_aniso_label
    _atom_site_aniso_U_11
    _atom_site_aniso_U_22
    _atom_site_aniso_U_33
    _atom_site_aniso_U_12
    _atom_site_aniso_U_13
    _atom_site_aniso_U_23
    C1 0.060(2) 0.0473(19) 0.085(2) 0.0006(17) 0.0096(18) 0.0006(18)
    C2 0.068(2) 0.0511(18) 0.081(2) 0.0086(17) 0.0084(18) 0.0084(17)
    C3 0.071(2) 0.0500(19) 0.093(3) 0.0087(17) 0.0146(19) 0.0075(18)
    C4 0.085(2) 0.0500(19) 0.079(2) 0.0125(18) 0.0099(19) 0.0045(17)
    C5 0.095(3) 0.0496(19) 0.089(3) 0.0114(19) 0.010(2) 0.0040(18)
    C6 0.090(3) 0.0483(19) 0.086(3) 0.0049(18) 0.014(2) 0.0031(18)
    C7 0.074(2) 0.0485(19) 0.075(2) 0.0104(18) 0.0078(18) -0.0006(17)
    C8 0.078(2) 0.0464(18) 0.079(2) 0.0005(17) 0.0067(19) -0.0051(17)
    C9 0.0571(19) 0.0562(19) 0.075(2) 0.0030(16) 0.0026(16) -0.0032(17)
    C10 0.0584(19) 0.0447(17) 0.0610(19) 0.0020(15) 0.0088(15) -0.0036(14)
    C11 0.066(2) 0.0474(18) 0.078(2) 0.0013(16) 0.0001(17) -0.0009(16)
    C12 0.064(2) 0.054(2) 0.086(3) 0.0002(17) -0.0035(18) 0.0006(18)
    C13 0.0538(19) 0.0515(18) 0.062(2) 0.0040(15) 0.0105(15) -0.0023(15)
    C14 0.056(2) 0.058(2) 0.102(3) -0.0038(17) 0.0136(19) -0.0019(19)
    C15 0.0468(19) 0.068(2) 0.109(3) 0.0068(18) 0.0090(19) 0.000(2)
    C16 0.0518(19) 0.0542(19) 0.073(2) 0.0053(15) 0.0115(16) -0.0018(16)
    C17 0.057(2) 0.0541(19) 0.082(2) 0.0047(16) 0.0026(17) -0.0025(17)
    C18 0.0499(18) 0.0530(19) 0.083(2) 0.0054(16) 0.0033(16) -0.0031(17)
    C19 0.059(2) 0.066(2) 0.084(3) 0.0098(19) 0.0146(19) 0.0019(19)
    C20 0.079(2) 0.061(2) 0.109(3) 0.019(2) 0.016(2) 0.017(2)
    C21 0.099(3) 0.063(2) 0.118(3) 0.004(2) 0.008(3) 0.010(2)
    O1 0.0658(15) 0.0533(14) 0.121(2) 0.0020(12) -0.0096(14) -0.0037(14)
    O2 0.0587(14) 0.0538(14) 0.1133(19) 0.0005(11) -0.0082(13) -0.0025(13)
    O3 0.0923(18) 0.0503(13) 0.1049(19) 0.0138(13) -0.0050(15) -0.0019(13)
    O4 0.0565(15) 0.0853(19) 0.160(3) 0.0175(14) 0.0074(16) 0.0118(18)
    O5 0.0668(15) 0.0565(14) 0.1050(19) 0.0122(12) 0.0063(13) 0.0084(13)
_geom_special_details
;
All e.s.d.'s (except the e.s.d. in the dihedral angle between two l.s. planes)
are estimated using the full covariance matrix. The cell e.s.d.'s are taken
into account individually in the estimation of e.s.d.'s in distances, angles
and torsion angles; correlations between e.s.d.'s in cell parameters are only
used when they are defined by crystal symmetry. An approximate (isotropic)
treatment of cell e.s.d.'s is used for estimating e.s.d.'s involving l.s.
planes.
;
loop_
    _geom_bond_atom_site_label_1
    _geom_bond_atom_site_label_2
    _geom_bond_site_symmetry_2
    _geom_bond_distance
    _geom_bond_publ_flag
    C1 O2 . 1.243(4) ?
    C1 O1 . 1.296(3) ?
    C1 C2 . 1.478(4) ?
    C2 C3 . 1.511(4) ?
    C2 H2A . 0.97 ?
    C2 H2B . 0.97 ?
    C3 C4 . 1.513(4) ?
    C3 H3A . 0.97 ?
    C3 H3B . 0.97 ?
    C4 C5 . 1.505(4) ?
    C4 H4A . 0.97 ?
    C4 H4B . 0.97 ?
    C5 C6 . 1.519(4) ?
    C5 H5A . 0.97 ?
    C5 H5B . 0.97 ?
    C6 O3 . 1.408(4) ?
    C6 H6A . 0.97 ?
    C6 H6B . 0.97 ?
    C7 O3 . 1.364(3) ?
    C7 C12 . 1.378(4) ?
    C7 C8 . 1.386(4) ?
    C8 C9 . 1.396(4) ?
    C8 H8 . 0.93 ?
    C9 C10 . 1.384(4) ?
    C9 H9 . 0.93 ?
    C10 C11 . 1.398(4) ?
    C10 C13 . 1.484(4) ?
    C11 C12 . 1.371(4) ?
    C11 H11 . 0.93 ?
    C12 H12 . 0.93 ?
    C13 C18 . 1.393(4) ?
    C13 C14 . 1.395(4) ?
    C14 C15 . 1.381(4) ?
    C14 H14 . 0.93 ?
    C15 C16 . 1.373(4) ?
    C15 H15 . 0.93 ?
    C16 C17 . 1.380(4) ?
    C16 C19 . 1.478(4) ?
    C17 C18 . 1.388(4) ?
    C17 H17 . 0.93 ?
    C18 H18 . 0.93 ?
    C19 O4 . 1.214(4) ?
    C19 O5 . 1.327(4) ?
    C20 O5 . 1.446(4) ?
    C20 C21 . 1.489(5) ?
    C20 H20A . 0.97 ?
    C20 H20B . 0.97 ?
    C21 H21A . 0.96 ?
    C21 H21B . 0.96 ?
    C21 H21C . 0.96 ?
    O1 H1 . 0.82 ?
loop_
    _geom_angle_atom_site_label_1
    _geom_angle_atom_site_label_2
    _geom_angle_atom_site_label_3
    _geom_angle_site_symmetry_1
    _geom_angle_site_symmetry_3
    _geom_angle
    _geom_angle_publ_flag
    O2 C1 O1 . . 122.4(3) ?
    O2 C1 C2 . . 122.6(3) ?
    O1 C1 C2 . . 114.9(3) ?
    C1 C2 C3 . . 115.7(3) ?
    C1 C2 H2A . . 108.3 ?
    C3 C2 H2A . . 108.3 ?
    C1 C2 H2B . . 108.3 ?
    C3 C2 H2B . . 108.3 ?
    H2A C2 H2B . . 107.4 ?
    C2 C3 C4 . . 111.4(3) ?
    C2 C3 H3A . . 109.4 ?
    C4 C3 H3A . . 109.4 ?
    C2 C3 H3B . . 109.4 ?
    C4 C3 H3B . . 109.4 ?
    H3A C3 H3B . . 108 ?
    C5 C4 C3 . . 113.9(3) ?
    C5 C4 H4A . . 108.8 ?
    C3 C4 H4A . . 108.8 ?
    C5 C4 H4B . . 108.8 ?
    C3 C4 H4B . . 108.8 ?
    H4A C4 H4B . . 107.7 ?
    C4 C5 C6 . . 111.5(3) ?
    C4 C5 H5A . . 109.3 ?
    C6 C5 H5A . . 109.3 ?
    C4 C5 H5B . . 109.3 ?
    C6 C5 H5B . . 109.3 ?
    H5A C5 H5B . . 108 ?
    O3 C6 C5 . . 108.3(3) ?
    O3 C6 H6A . . 110 ?
    C5 C6 H6A . . 110 ?
    O3 C6 H6B . . 110 ?
    C5 C6 H6B . . 110 ?
    H6A C6 H6B . . 108.4 ?
    O3 C7 C12 . . 116.1(3) ?
    O3 C7 C8 . . 124.8(3) ?
    C12 C7 C8 . . 119.0(3) ?
    C7 C8 C9 . . 119.4(3) ?
    C7 C8 H8 . . 120.3 ?
    C9 C8 H8 . . 120.3 ?
    C10 C9 C8 . . 122.2(3) ?
    C10 C9 H9 . . 118.9 ?
    C8 C9 H9 . . 118.9 ?
    C9 C10 C11 . . 116.6(3) ?
    C9 C10 C13 . . 122.5(3) ?
    C11 C10 C13 . . 120.8(3) ?
    C12 C11 C10 . . 121.7(3) ?
    C12 C11 H11 . . 119.1 ?
    C10 C11 H11 . . 119.1 ?
    C11 C12 C7 . . 120.9(3) ?
    C11 C12 H12 . . 119.5 ?
    C7 C12 H12 . . 119.5 ?
    C18 C13 C14 . . 116.5(3) ?
    C18 C13 C10 . . 120.9(3) ?
    C14 C13 C10 . . 122.6(3) ?
    C15 C14 C13 . . 121.6(3) ?
    C15 C14 H14 . . 119.2 ?
    C13 C14 H14 . . 119.2 ?
    C16 C15 C14 . . 121.3(3) ?
    C16 C15 H15 . . 119.4 ?
    C14 C15 H15 . . 119.4 ?
    C15 C16 C17 . . 118.4(3) ?
    C15 C16 C19 . . 120.3(3) ?
    C17 C16 C19 . . 121.3(3) ?
    C16 C17 C18 . . 120.6(3) ?
    C16 C17 H17 . . 119.7 ?
    C18 C17 H17 . . 119.7 ?
    C17 C18 C13 . . 121.7(3) ?
    C17 C18 H18 . . 119.1 ?
    C13 C18 H18 . . 119.1 ?
    O4 C19 O5 . . 123.2(3) ?
    O4 C19 C16 . . 124.5(3) ?
    O5 C19 C16 . . 112.4(3) ?
    O5 C20 C21 . . 107.2(3) ?
    O5 C20 H20A . . 110.3 ?
    C21 C20 H20A . . 110.3 ?
    O5 C20 H20B . . 110.3 ?
    C21 C20 H20B . . 110.3 ?
    H20A C20 H20B . . 108.5 ?
    C20 C21 H21A . . 109.5 ?
    C20 C21 H21B . . 109.5 ?
    H21A C21 H21B . . 109.5 ?
    C20 C21 H21C . . 109.5 ?
    H21A C21 H21C . . 109.5 ?
    H21B C21 H21C . . 109.5 ?
    C1 O1 H1 . . 109.5 ?
    C7 O3 C6 . . 118.7(3) ?
    C19 O5 C20 . . 118.3(3) ?
loop_
    _geom_torsion_atom_site_label_1
    _geom_torsion_atom_site_label_2
    _geom_torsion_atom_site_label_3
    _geom_torsion_atom_site_label_4
    _geom_torsion_site_symmetry_1
    _geom_torsion_site_symmetry_2
    _geom_torsion_site_symmetry_3
    _geom_torsion_site_symmetry_4
    _geom_torsion
    _geom_torsion_publ_flag
    O2 C1 C2 C3 . . . . 1.4(5) ?
    O1 C1 C2 C3 . . . . -179.4(3) ?
    C1 C2 C3 C4 . . . . -179.1(3) ?
    C2 C3 C4 C5 . . . . 179.9(3) ?
    C3 C4 C5 C6 . . . . 179.1(3) ?
    C4 C5 C6 O3 . . . . -179.9(3) ?
    O3 C7 C8 C9 . . . . 179.7(3) ?
    C12 C7 C8 C9 . . . . 0.7(5) ?
    C7 C8 C9 C10 . . . . 0.3(5) ?
    C8 C9 C10 C11 . . . . -1.2(5) ?
    C8 C9 C10 C13 . . . . 178.0(3) ?
    C9 C10 C11 C12 . . . . 1.1(5) ?
    C13 C10 C11 C12 . . . . -178.1(3) ?
    C10 C11 C12 C7 . . . . -0.1(5) ?
    O3 C7 C12 C11 . . . . -179.9(3) ?
    C8 C7 C12 C11 . . . . -0.9(5) ?
    C9 C10 C13 C18 . . . . -159.7(3) ?
    C11 C10 C13 C18 . . . . 19.4(5) ?
    C9 C10 C13 C14 . . . . 19.3(5) ?
    C11 C10 C13 C14 . . . . -161.5(3) ?
    C18 C13 C14 C15 . . . . 0.6(5) ?
    C10 C13 C14 C15 . . . . -178.5(3) ?
    C13 C14 C15 C16 . . . . -0.3(6) ?
    C14 C15 C16 C17 . . . . -0.1(5) ?
    C14 C15 C16 C19 . . . . 179.4(3) ?
    C15 C16 C17 C18 . . . . 0.2(5) ?
    C19 C16 C17 C18 . . . . -179.3(3) ?
    C16 C17 C18 C13 . . . . 0.2(5) ?
    C14 C13 C18 C17 . . . . -0.5(5) ?
    C10 C13 C18 C17 . . . . 178.6(3) ?
    C15 C16 C19 O4 . . . . -0.4(6) ?
    C17 C16 C19 O4 . . . . 179.1(4) ?
    C15 C16 C19 O5 . . . . 179.1(3) ?
    C17 C16 C19 O5 . . . . -1.4(5) ?
    C12 C7 O3 C6 . . . . 178.2(3) ?
    C8 C7 O3 C6 . . . . -0.8(5) ?
    C5 C6 O3 C7 . . . . -178.5(3) ?
    O4 C19 O5 C20 . . . . -1.6(5) ?
    C16 C19 O5 C20 . . . . 178.9(3) ?
    C21 C20 O5 C19 . . . . 173.0(3) ?
loop_
    _geom_hbond_atom_site_label_D
    _geom_hbond_atom_site_label_H
    _geom_hbond_atom_site_label_A
    _geom_hbond_site_symmetry_A
    _geom_hbond_distance_DH
    _geom_hbond_distance_HA
    _geom_hbond_distance_DA
    _geom_hbond_angle_DHA
    O1 H1 O2 3_736 0.82 1.80 2.612(3) 170
    C18 H18 O1 1_565 0.93 2.54 3.460(4) 173
    C6 H6A Cg1 2_645 0.97 2.78 3.668(4) 152
    . . . . . . . .
_shelx_hkl_checksum     60498
_shelx_hkl_file
;
   2   0  -8  252.00   19.60
   2  -1  -1   86.09    6.84
   2   1  -1   92.84    6.72
  -1 -17  -1   -0.04    0.08
  -1 -17   0   -0.04    0.06
  -1 -17   1    0.06    0.07
  -1 -17   2    0.08    0.06
  -1 -17   3   -0.01    0.08
  -1 -16   6    0.00    0.07
  -1 -16   5   -0.04    0.10
  -1 -16   4    0.17    0.07
  -1 -16   3    0.18    0.09
  -1 -16   2   -0.03    0.06
  -1 -16   1    0.06    0.10
  -1 -16   0    0.22    0.09
  -1 -16  -1    0.11    0.08
  -1 -15  -1    0.14    0.07
  -1 -15   0    0.48    0.14
  -1 -15   1    0.71    0.16
  -1 -15   2    0.04    0.05
  -1 -15   3   -0.21    0.07
  -1 -15   4    0.05    0.07
  -1 -15   5    0.06    0.08
  -1 -15   6    0.17    0.09
  -1 -15   7    0.45    0.16
  -1 -15   8    0.04    0.09
  -1 -14  10   -0.02    0.11
  -1 -14   9    0.00    0.09
  -1 -14   8    0.70    0.23
  -1 -14   7    0.13    0.09
  -1 -14   6    0.03    0.08
  -1 -14   5    2.00    0.26
  -1 -14   4    2.52    0.31
  -1 -14   3    0.55    0.14
  -1 -14   2    0.88    0.13
  -1 -14   1    0.35    0.10
  -1 -14   0    0.24    0.08
  -1 -14  -1    0.98    0.11
  -1 -13  -1    3.59    0.20
  -1 -13   0    2.73    0.20
  -1 -13   1   16.77    0.74
  -1 -13   2    6.77    0.31
  -1 -13   3    1.97    0.16
  -1 -13   4    4.17    0.24
  -1 -13   5    0.03    0.08
  -1 -13   6    0.35    0.14
  -1 -13   7    3.67    0.32
  -1 -13   8    0.49    0.23
  -1 -13   9    0.62    0.23
  -1 -13  10    0.06    0.07
  -1 -13  11    0.23    0.11
  -1 -12  12    0.12    0.09
   2   0  -8  245.45   19.13
   2  -1  -1   89.93    7.00
   2   1  -1   88.86    6.79
  -1 -12  11    0.05    0.09
  -1 -12  10    0.04    0.07
  -1 -12   9    0.94    0.19
  -1 -12   8    1.97    0.28
  -1 -12   7    5.38    0.29
  -1 -12   6    0.55    0.10
  -1 -12   5    0.27    0.10
  -1 -12   4   48.22    1.69
  -1 -12   3    0.26    0.13
  -1 -12   2   11.24    0.59
  -1 -12   1   12.53    0.65
  -1 -12   0   10.77    0.55
  -1 -12  -1   19.02    0.74
  -1 -11  -1    2.26    0.17
  -1 -11   0    0.07    0.06
  -1 -11   1    0.06    0.06
  -1 -11   2    1.63    0.12
  -1 -11   3    0.62    0.12
  -1 -11   4    0.07    0.08
  -1 -11   5    5.85    0.27
  -1 -11   6    0.57    0.11
  -1 -11   7    2.35    0.18
  -1 -11   8    0.23    0.08
  -1 -11   9    0.13    0.08
  -1 -11  10    0.29    0.14
  -1 -11  11    0.27    0.10
  -1 -11  12    0.34    0.11
  -1 -11  13    0.23    0.11
  -1 -10  13   -0.02    0.07
  -1 -10  12   -0.04    0.07
  -1 -10  11    0.31    0.12
  -1 -10  10    0.09    0.08
  -1 -10   9   -0.10    0.06
  -1 -10   8    0.16    0.08
  -1 -10   7    0.64    0.10
  -1 -10   6    0.14    0.07
  -1 -10   5    0.16    0.05
  -1 -10   4    0.87    0.11
  -1 -10   3    0.04    0.05
  -1 -10   2    1.10    0.10
  -1 -10   1    0.18    0.07
  -1 -10   0    1.12    0.10
  -1 -10  -1    0.84    0.09
  -1  -9  -1    6.79    0.37
  -1  -9   0    1.04    0.08
  -1  -9   1    1.26    0.10
  -1  -9   2    0.03    0.04
  -1  -9   3    3.91    0.17
  -1  -9   4    0.07    0.05
  -1  -9   5    0.52    0.09
  -1  -9   6    0.12    0.09
  -1  -9   7   -0.07    0.05
  -1  -9   8    0.70    0.10
  -1  -9   9    0.06    0.06
  -1  -9  10    0.15    0.07
  -1  -9  11    0.28    0.14
  -1  -9  12    0.06    0.07
  -1  -9  13   -0.04    0.08
  -1  -9  14    0.22    0.10
  -1  -8  15    0.03    0.07
  -1  -8  14   -0.01    0.08
  -1  -8  13   -0.04    0.06
  -1  -8  12   -0.09    0.05
  -1  -8  11    0.54    0.12
  -1  -8  10    0.78    0.13
  -1  -8   9    0.55    0.08
  -1  -8   8    0.32    0.08
  -1  -8   7   -0.02    0.05
  -1  -8   6    0.19    0.07
  -1  -8   5    1.93    0.13
  -1  -8   4    1.56    0.11
  -1  -8   3    0.20    0.07
  -1  -8   2    8.42    0.38
  -1  -8   1    1.63    0.11
  -1  -8   0    0.16    0.05
  -1  -8  -1    0.97    0.07
  -1  -7  -1    0.08    0.06
  -1  -7   0   25.00    0.74
  -1  -7   1   28.72    0.83
  -1  -7   2    0.07    0.06
  -1  -7   3    0.32    0.05
  -1  -7   4    0.04    0.04
  -1  -7   5    0.86    0.10
  -1  -7   6   -0.04    0.04
  -1  -7   7    4.57    0.22
  -1  -7   8   -0.01    0.04
   2   0  -8  273.07   19.97
   2  -1  -1   90.80    6.86
   2   1  -1   91.28    6.67
  -1  -7   9    0.17    0.08
  -1  -7  10    0.13    0.08
  -1  -7  11    0.02    0.04
  -1  -7  12    0.21    0.08
  -1  -7  13   -0.14    0.07
  -1  -7  14   -0.06    0.07
  -1  -7  15    0.23    0.11
  -1  -6  15    0.03    0.07
  -1  -6  14    0.21    0.15
  -1  -6  13    0.10    0.13
  -1  -6  12    0.52    0.10
  -1  -6  11    0.39    0.11
  -1  -6  10   14.77    0.70
  -1  -6   9    0.37    0.08
  -1  -6   8    3.48    0.19
  -1  -6   7    0.27    0.06
  -1  -6   6    0.98    0.09
  -1  -6   5    6.73    0.34
  -1  -6   4    1.05    0.10
  -1  -6   3    0.02    0.04
  -1  -6   2    0.44    0.07
  -1  -6   1    3.16    0.12
  -1  -6   0    1.52    0.09
  -1  -6  -1    2.74    0.12
  -1  -5  -1   16.68    0.48
  -1  -5   0    1.26    0.07
  -1  -5   1    2.45    0.10
  -1  -5   2    3.81    0.13
  -1  -5   3    1.71    0.09
  -1  -5   4    0.02    0.04
  -1  -5   5    2.07    0.13
  -1  -5   6    1.85    0.12
  -1  -5   7    0.13    0.07
  -1  -5   8    1.29    0.13
  -1  -5   9    0.01    0.04
  -1  -5  10    0.08    0.08
  -1  -5  11    1.39    0.16
  -1  -5  12    0.04    0.05
  -1  -5  13    0.32    0.09
  -1  -5  14    0.08    0.06
  -1  -5  15    0.16    0.09
  -1  -5  16    0.34    0.10
  -1  -4  16   -0.08    0.06
  -1  -4  15   -0.04    0.06
  -1  -4  14    0.09    0.06
  -1  -4  13   -0.02    0.05
  -1  -4  12    0.02    0.05
  -1  -4  11    0.29    0.11
  -1  -4  10    0.03    0.05
  -1  -4   9    0.62    0.09
  -1  -4   8    2.01    0.13
  -1  -4   7    2.34    0.13
  -1  -4   6    5.90    0.21
  -1  -4   5    4.07    0.16
  -1  -4   4    6.92    0.30
  -1  -4   3    6.85    0.27
  -1  -4   2    0.00    0.05
  -1  -4   1   28.21    0.64
  -1  -4   0    3.27    0.12
  -1  -4  -1    0.49    0.05
  -1  -3  -1    2.34    0.08
  -1  -3   0    0.72    0.04
  -1  -3   1   15.52    0.38
  -1  -3   2   11.87    0.33
  -1  -3   3    8.19    0.28
  -1  -3   4    2.49    0.10
  -1  -3   5    0.34    0.07
  -1  -3   6    0.11    0.04
  -1  -3   7   11.11    0.45
  -1  -3   8    1.07    0.09
  -1  -3   9    1.32    0.11
  -1  -3  10    0.26    0.08
  -1  -3  11    0.45    0.11
  -1  -3  12    0.27    0.09
  -1  -3  13    0.32    0.08
  -1  -3  15   -0.03    0.07
  -1  -3  16    0.08    0.08
  -1  -2  16    0.10    0.08
  -1  -2  15    0.05    0.08
  -1  -2  14    0.18    0.09
   2   0  -8  260.13   19.91
   2  -1  -1   85.43    6.80
   2   1  -1   84.38    7.10
  -1  -2  13    0.59    0.13
  -1  -2  12    0.26    0.09
  -1  -2  11    0.42    0.09
  -1  -2  10    0.98    0.13
  -1  -2   9    0.38    0.07
  -1  -2   8   12.54    0.53
  -1  -2   7    0.68    0.10
  -1  -2   6    1.03    0.08
  -1  -2   5   22.20    0.60
  -1  -2   4    1.13    0.07
  -1  -2   3    0.09    0.03
  -1  -2   2   11.68    0.33
  -1  -2   1    0.45    0.03
  -1  -2   0    0.24    0.04
  -1  -2  -1   41.15    0.76
  -1  -1  -1  204.44    1.69
  -1  -1   0   11.52    0.25
  -1  -1   1   11.53    0.25
  -1  -1   2   13.40    0.30
  -1  -1   3    1.66    0.08
  -1  -1   4   88.89    1.62
  -1  -1   5   37.44    0.92
  -1  -1   6    0.04    0.05
  -1  -1   7   40.46    1.17
  -1  -1   8    2.58    0.14
  -1  -1   9    1.56    0.12
  -1  -1  10    6.99    0.30
  -1  -1  11    2.55    0.19
  -1  -1  12    3.41    0.23
  -1  -1  13    0.02    0.06
  -1  -1  14    0.04    0.08
  -1  -1  15    0.06    0.07
  -1  -1  16    0.05    0.08
  -1   0  16   -0.12    0.08
  -1   0  15    0.03    0.06
  -1   0  14    0.18    0.14
  -1   0  13   -0.01    0.05
  -1   0  12    1.88    0.16
  -1   0  11   -0.08    0.04
  -1   0  10    0.52    0.10
  -1   0   9    0.06    0.05
  -1   0   8    0.17    0.06
  -1   0   7    0.07    0.06
  -1   0   6    2.77    0.14
  -1   0   5    0.08    0.05
  -1   0   3    0.04    0.04
  -1   0   2    0.81    0.04
  -1   0   1   -0.01    0.03
  -1   0   0    6.80    0.15
  -1   0  -1    0.02    0.04
  -1   1  -1  203.46    1.72
  -1   1   0   12.04    0.24
  -1   1   1   11.29    0.24
  -1   1   2   12.49    0.31
  -1   1   3    1.66    0.07
  -1   1   4   84.07    1.61
  -1   1   5   35.90    0.92
  -1   1   6    0.09    0.05
  -1   1   7   38.94    1.14
  -1   1   8    2.81    0.15
  -1   1   9    1.57    0.12
  -1   1  10    7.33    0.28
  -1   1  11    3.04    0.19
  -1   1  12    4.57    0.27
  -1   1  13   -0.12    0.06
  -1   1  14   -0.02    0.07
  -1   1  15   -0.01    0.07
  -1   1  16   -0.05    0.06
  -1   1 -16   -0.11    0.05
  -1   1 -15   -0.09    0.07
  -1   1 -14    0.22    0.10
  -1   1 -13   -0.01    0.06
  -1   1 -12    0.19    0.09
  -1   1 -11    0.36    0.08
  -1   1 -10    0.67    0.11
  -1   1  -9    0.00    0.05
  -1   1  -8    0.62    0.09
  -1   1  -7    0.88    0.08
  -1   1  -6    4.32    0.17
  -1   1  -5    0.06    0.04
  -1   1  -4   15.39    0.44
  -1   1  -3   50.59    1.02
  -1   1  -2  408.90    3.82
  -1   0  -2   29.22    0.53
  -1   0  -3    0.07    0.05
   2   0  -8  247.03   20.30
   2  -1  -1   85.17    6.82
   2   1  -1   90.75    6.91
  -1   0  -4  182.89    2.19
  -1   0  -5    0.07    0.05
  -1   0  -6   17.50    0.60
  -1   0  -7   -0.01    0.04
  -1   0  -8    0.83    0.08
  -1   0  -9   -0.06    0.04
  -1   0 -10   22.86    0.89
  -1   0 -11   -0.01    0.05
  -1   0 -12    1.18    0.13
  -1   0 -13    0.01    0.05
  -1   0 -14    0.13    0.08
  -1   0 -15   -0.01    0.08
  -1   0 -16   -0.21    0.06
  -1  -1 -16    0.06    0.07
  -1  -1 -15    0.07    0.06
  -1  -1 -14    0.14    0.10
  -1  -1 -13    0.01    0.05
  -1  -1 -12    0.21    0.10
  -1  -1 -11    0.39    0.09
  -1  -1 -10    0.54    0.08
  -1  -1  -9   -0.01    0.03
  -1  -1  -8    0.75    0.07
  -1  -1  -7    0.92    0.09
  -1  -1  -6    4.03    0.16
  -1  -1  -5    0.02    0.04
  -1  -1  -4   15.32    0.46
  -1  -1  -3   52.07    1.06
  -1  -1  -2  425.36    3.74
  -1  -2  -2   28.45    0.58
  -1  -2  -3    5.56    0.22
  -1  -2  -4    6.36    0.27
  -1  -2  -5    2.37    0.11
  -1  -2  -6    0.07    0.05
  -1  -2  -7    3.85    0.16
  -1  -2  -8    0.37    0.08
  -1  -2  -9    0.04    0.05
  -1  -2 -10   -0.03    0.06
  -1  -2 -11   -0.07    0.05
  -1  -2 -12    0.13    0.07
  -1  -2 -13    0.18    0.07
  -1  -2 -14   -0.09    0.05
  -1  -2 -15    0.19    0.13
  -1  -2 -16   -0.10    0.07
  -1  -3 -16    0.08    0.07
  -1  -3 -15    0.11    0.09
  -1  -3 -14    0.14    0.08
  -1  -3 -13    0.05    0.08
  -1  -3 -12    0.23    0.08
  -1  -3 -11    0.04    0.06
  -1  -3 -10    0.06    0.05
  -1  -3  -9    0.03    0.07
  -1  -3  -8    0.01    0.05
  -1  -3  -7    3.58    0.16
  -1  -3  -6    1.37    0.10
  -1  -3  -5    5.20    0.17
  -1  -3  -4   12.36    0.41
  -1  -3  -3    1.13    0.07
  -1  -3  -2    0.01    0.03
  -1  -4  -2    4.06    0.12
  -1  -4  -3    1.47    0.08
  -1  -4  -4   10.17    0.36
  -1  -4  -5    1.89    0.12
  -1  -4  -6    1.77    0.11
  -1  -4  -7    0.06    0.05
  -1  -4  -8    4.86    0.22
  -1  -4  -9    0.06    0.05
  -1  -4 -10    0.01    0.04
  -1  -4 -11   -0.09    0.09
  -1  -4 -12    0.32    0.07
  -1  -4 -13    0.11    0.07
  -1  -4 -14    0.02    0.05
  -1  -4 -15    0.06    0.08
  -1  -5 -15    0.00    0.07
  -1  -5 -14    0.10    0.08
  -1  -5 -13    0.27    0.12
  -1  -5 -12    0.06    0.06
  -1  -5 -11    4.77    0.27
  -1  -5 -10    2.34    0.16
  -1  -5  -9    0.34    0.08
  -1  -5  -8    3.11    0.18
  -1  -5  -7    8.00    0.39
  -1  -5  -6    0.65    0.07
  -1  -5  -5    1.78    0.10
   2   0  -8  257.89   20.86
   2  -1  -1   87.09    6.99
   2   1  -1   91.68    6.97
  -1  -5  -4    1.42    0.09
  -1  -5  -3   56.56    1.38
  -1  -5  -2    0.21    0.05
  -1  -6  -2  203.73    2.81
  -1  -6  -3    0.21    0.06
  -1  -6  -4   53.76    1.40
  -1  -6  -5    9.79    0.42
  -1  -6  -6    2.81    0.15
  -1  -6  -7    0.05    0.05
  -1  -6  -8    0.16    0.07
  -1  -6  -9    0.05    0.04
  -1  -6 -10    4.01    0.23
  -1  -6 -11    1.15    0.14
  -1  -6 -12   -0.04    0.07
  -1  -6 -13    0.45    0.18
  -1  -6 -14    0.32    0.17
  -1  -6 -15    0.02    0.09
  -1  -7 -14   -0.01    0.06
  -1  -7 -13    0.38    0.15
  -1  -7 -12    0.09    0.09
  -1  -7 -11    0.38    0.07
  -1  -7 -10    0.95    0.11
  -1  -7  -9    0.46    0.08
  -1  -7  -8   14.39    0.70
  -1  -7  -7    8.12    0.31
  -1  -7  -6    3.15    0.17
  -1  -7  -5    0.09    0.04
  -1  -7  -4    0.16    0.06
  -1  -7  -3    0.06    0.04
  -1  -7  -2   25.91    0.78
  -1  -8  -2   10.43    0.46
  -1  -8  -3   -0.01    0.04
  -1  -8  -4    0.73    0.08
  -1  -8  -5    2.37    0.14
  -1  -8  -6    1.73    0.13
  -1  -8  -7    0.12    0.06
  -1  -8  -8    0.71    0.11
  -1  -8  -9    0.07    0.10
  -1  -8 -10    0.28    0.08
  -1  -8 -11    0.13    0.08
  -1  -8 -12    0.00    0.07
  -1  -8 -13    0.11    0.09
  -1  -8 -14    0.12    0.10
  -1  -9 -13   -0.06    0.08
  -1  -9 -12    0.31    0.11
  -1  -9 -11   -0.03    0.05
  -1  -9 -10    0.08    0.07
  -1  -9  -9    0.02    0.05
  -1  -9  -8    0.16    0.09
  -1  -9  -7    0.46    0.08
  -1  -9  -6    0.31    0.07
  -1  -9  -5    2.71    0.15
  -1  -9  -4    0.31    0.06
  -1  -9  -3    1.94    0.12
  -1  -9  -2    0.88    0.10
  -1 -10  -2    3.20    0.16
  -1 -10  -3    0.11    0.05
  -1 -10  -4   -0.04    0.03
  -1 -10  -5    0.37    0.09
  -1 -10  -6    0.02    0.07
  -1 -10  -7   -0.02    0.07
  -1 -10  -8    0.05    0.04
  -1 -10  -9    0.20    0.08
  -1 -10 -10    0.04    0.06
  -1 -10 -11    0.01    0.06
  -1 -10 -12    0.09    0.07
  -1 -10 -13   -0.14    0.05
  -1 -11 -12    0.18    0.08
  -1 -11 -11    0.10    0.09
  -1 -11 -10    0.18    0.09
  -1 -11  -9    0.30    0.12
  -1 -11  -8    0.33    0.07
  -1 -11  -7    1.53    0.16
  -1 -11  -6    0.07    0.05
  -1 -11  -5    1.66    0.14
  -1 -11  -4    3.12    0.19
  -1 -11  -3    1.59    0.13
  -1 -11  -2    3.13    0.18
  -1 -12  -2    2.82    0.19
   2   0  -8  246.21   20.60
   2  -1  -1   88.48    7.08
   2   1  -1   95.31    6.98
  -1 -12  -3    1.13    0.13
  -1 -12  -4    2.27    0.17
  -1 -12  -5   -0.04    0.05
  -1 -12  -6    0.30    0.08
  -1 -12  -7    2.40    0.27
  -1 -12  -8    0.19    0.08
  -1 -12  -9    0.02    0.07
  -1 -12 -10    1.76    0.31
  -1 -12 -11    0.00    0.06
  -1 -13 -10   -0.17    0.05
  -1 -13  -9    0.26    0.12
  -1 -13  -8    0.37    0.13
  -1 -13  -7    0.00    0.07
  -1 -13  -6    0.14    0.08
  -1 -13  -5    0.02    0.06
  -1 -13  -4    0.19    0.07
  -1 -13  -3    0.03    0.06
  -1 -13  -2    6.14    0.29
  -1 -14  -2    0.71    0.14
  -1 -14  -3    0.02    0.09
  -1 -14  -4    0.06    0.06
  -1 -14  -5    0.00    0.07
  -1 -14  -6    0.08    0.05
  -1 -14  -7   -0.16    0.07
  -1 -14  -8   -0.04    0.05
  -1 -14  -9    0.06    0.07
  -1 -15  -7   -0.06    0.06
  -1 -15  -6    0.18    0.09
  -1 -15  -5    0.15    0.09
  -1 -15  -4    0.48    0.12
  -1 -15  -3    0.13    0.09
  -1 -15  -2    0.16    0.08
  -1 -16  -2    0.11    0.09
  -1 -16  -3    0.09    0.06
  -1 -16  -4    0.05    0.08
  -1 -16  -5   -0.09    0.08
  -1 -17  -2    0.53    0.18
   0   1  -1   41.32    0.51
   0   1   0    0.00    0.01
   0   1   1   40.56    0.50
   0   1   2    3.73    0.13
   0   1   3   71.93    1.32
   0   1   4   19.63    0.51
   0   1   5   31.11    0.79
   0   1   6   60.78    1.57
   0   1   7   11.93    0.50
   0   1   8   16.42    0.60
   0   1   9    0.01    0.05
   0   1  10    0.17    0.05
   0   1  11   -0.04    0.04
   0   1  12    0.13    0.10
   0   1  13    0.02    0.05
   0   1  14    0.02    0.06
   0   1  15    0.04    0.07
   0   1  16    0.09    0.08
   2   0  -8  251.56   19.14
   2  -1  -1   84.57    6.85
   2   1  -1   93.12    6.72
   0   0  16    0.15    0.08
   0   0  15   -0.11    0.05
   0   0  14    2.09    0.28
   0   0  13    0.03    0.06
   0   0  12    0.25    0.09
   0   0  11    0.07    0.06
   0   0  10    6.26    0.27
   0   0   9    0.03    0.04
   0   0   8   36.05    1.15
   0   0   7    0.07    0.06
   0   0   6    8.23    0.35
   0   0   5   -0.03    0.04
   0   0   4    0.59    0.06
   0   0   3   -0.06    0.04
   0   0   2    6.11    0.18
   0   0   1    0.00    0.01
   0   0  -1    0.00    0.01
   0  -1  -1   42.42    0.52
   0  -1   0    0.02    0.01
   0  -1   1   42.79    0.52
   0  -1   2    4.26    0.16
   0  -1   3   72.47    1.29
   0  -1   4   18.66    0.48
   0  -1   5   30.79    0.78
   0  -1   6   64.98    1.64
   0  -1   7   11.48    0.50
   0  -1   8   15.29    0.62
   0  -1   9    0.00    0.05
   0  -1  10    0.02    0.05
   0  -1  11   -0.02    0.05
   0  -1  12   -0.08    0.07
   0  -1  13   -0.02    0.05
   0  -1  14    0.07    0.08
   0  -1  15    0.00    0.07
   0  -1  16    0.03    0.07
   0  -2  16    0.02    0.08
   0  -2  15   -0.08    0.06
   0  -2  14    0.11    0.06
   0  -2  13    0.03    0.05
   0  -2  12    0.50    0.10
   0  -2  11    0.28    0.10
   0  -2  10    0.12    0.07
   0  -2   9    0.36    0.06
   0  -2   8    1.48    0.11
   0  -2   7    0.07    0.04
   0  -2   6    7.84    0.35
   0  -2   5    8.48    0.34
   0  -2   4   21.63    0.54
   0  -2   3    0.11    0.04
   0  -2   2    5.17    0.18
   0  -2   1    3.20    0.12
   0  -2   0    4.53    0.15
   0  -2  -1    3.13    0.12
   0  -3  -1    0.29    0.04
   0  -3   0   -0.04    0.04
   0  -3   1    0.12    0.04
   0  -3   2    5.95    0.22
   0  -3   3   28.19    0.64
   0  -3   4    0.03    0.04
   0  -3   5    1.37    0.09
   0  -3   6    0.44    0.07
   0  -3   7   -0.06    0.03
   0  -3   8    0.92    0.08
   0  -3   9    0.77    0.12
   0  -3  10    0.66    0.08
   0  -3  11    0.01    0.04
   0  -3  12    0.02    0.06
   0  -3  13   -0.05    0.06
   0  -3  14    0.08    0.06
   0  -3  15    0.09    0.07
   0  -3  16    0.06    0.08
   0  -4  16   -0.10    0.08
   0  -4  15    0.14    0.13
   0  -4  14    0.01    0.07
   0  -4  13   -0.09    0.05
   0  -4  12    0.05    0.06
   0  -4  11   -0.02    0.05
   0  -4  10   -0.04    0.03
   0  -4   9    0.47    0.09
   0  -4   8    1.93    0.12
   0  -4   7    1.51    0.11
   2   0  -8  260.74   19.31
   2  -1  -1   88.63    6.89
   2   1  -1   93.20    6.98
   0  -4   6    0.32    0.06
   0  -4   5    3.00    0.13
   0  -4   4    5.16    0.17
   0  -4   3   23.92    0.58
   0  -4   2    0.32    0.05
   0  -4   1    8.69    0.28
   0  -4   0   12.19    0.34
   0  -4  -1    8.49    0.27
   0  -5  -1    1.52    0.08
   0  -5   0   -0.01    0.03
   0  -5   1    1.67    0.08
   0  -5   2    3.99    0.15
   0  -5   3    2.82    0.11
   0  -5   4    3.88    0.15
   0  -5   5    3.45    0.16
   0  -5   6    0.04    0.05
   0  -5   7   19.49    0.70
   0  -5   8    0.23    0.06
   0  -5   9    0.24    0.06
   0  -5  10    0.03    0.05
   0  -5  11    0.74    0.11
   0  -5  12    0.07    0.09
   0  -5  13    0.06    0.08
   0  -5  14    0.53    0.23
   0  -5  15    0.27    0.14
   0  -6  15    0.22    0.14
   0  -6  14    1.37    0.26
   0  -6  13    0.04    0.07
   0  -6  12    0.82    0.12
   0  -6  11   -0.04    0.06
   0  -6  10    1.93    0.16
   0  -6   9    2.33    0.16
   0  -6   8    6.51    0.26
   0  -6   7    1.21    0.11
   0  -6   6   77.12    2.11
   0  -6   5    1.24    0.10
   0  -6   4   11.08    0.44
   0  -6   3    1.30    0.09
   0  -6   2    4.30    0.16
   0  -6   1    6.75    0.30
   0  -6   0    6.60    0.27
   0  -6  -1    6.50    0.30
   0  -7  -1    3.18    0.15
   0  -7   0    0.06    0.06
   0  -7   1    3.43    0.15
   0  -7   2    0.55    0.08
   0  -7   3   23.99    0.71
   0  -7   4    7.13    0.35
   0  -7   5    0.03    0.04
   0  -7   6    2.52    0.14
   0  -7   7    0.07    0.06
   0  -7   8    0.62    0.08
   0  -7   9    0.04    0.05
   0  -7  10    0.52    0.13
   0  -7  11    1.39    0.16
   0  -7  12    1.41    0.25
   0  -7  13    0.23    0.13
   0  -7  14    0.31    0.15
   0  -7  15    0.04    0.09
   0  -8  14   -0.17    0.07
   0  -8  13    0.09    0.07
   0  -8  12    0.30    0.11
   0  -8  11   -0.01    0.05
   0  -8  10    0.31    0.07
   0  -8   9    0.19    0.07
   0  -8   8    0.01    0.04
   0  -8   7    1.27    0.10
   0  -8   6    5.18    0.23
   0  -8   5    0.35    0.07
   0  -8   4    1.01    0.10
   0  -8   3   -0.01    0.03
   0  -8   2    4.18    0.17
   0  -8   1    0.65    0.08
   0  -8   0    3.35    0.15
   0  -8  -1    0.73    0.07
   0  -9  -1    2.00    0.11
   0  -9   0   -0.01    0.04
   0  -9   1    2.22    0.13
   0  -9   2    0.53    0.07
   0  -9   3    0.48    0.07
   0  -9   4    1.51    0.11
   0  -9   5    2.33    0.15
   0  -9   6    0.13    0.05
   0  -9   7    1.68    0.13
   0  -9   8    0.50    0.10
   2   0  -8  251.27   19.41
   2  -1  -1   87.17    6.78
   2   1  -1   83.87    6.77
   0  -9   9    0.06    0.06
   0  -9  10   -0.02    0.04
   0  -9  11   -0.05    0.05
   0  -9  12   -0.02    0.08
   0  -9  13   -0.18    0.07
   0  -9  14    0.14    0.07
   0 -10  13   -0.15    0.06
   0 -10  12    0.15    0.08
   0 -10  11    0.07    0.06
   0 -10  10   -0.07    0.06
   0 -10   9    0.09    0.07
   0 -10   8   -0.01    0.04
   0 -10   7    0.15    0.09
   0 -10   6    1.30    0.12
   0 -10   5    0.10    0.07
   0 -10   4   -0.02    0.04
   0 -10   3    1.18    0.11
   0 -10   2    0.56    0.06
   0 -10   1    0.03    0.05
   0 -10   0    1.58    0.12
   0 -10  -1    0.06    0.04
   0 -11  -1    4.69    0.23
   0 -11   0    0.49    0.10
   0 -11   1    4.79    0.21
   0 -11   2    2.20    0.16
   0 -11   3    1.75    0.13
   0 -11   4    1.18    0.11
   0 -11   5    0.38    0.11
   0 -11   6    1.60    0.16
   0 -11   7    0.66    0.10
   0 -11   8    1.11    0.15
   0 -11   9    0.60    0.19
   0 -11  10    0.07    0.07
   0 -11  11    0.18    0.12
   0 -11  12    0.12    0.09
   0 -12  12    0.16    0.09
   0 -12  11    0.41    0.17
   0 -12  10    0.16    0.11
   0 -12   9    0.12    0.08
   0 -12   8    0.79    0.21
   0 -12   7    0.22    0.09
   0 -12   6    0.24    0.10
   0 -12   5    6.89    0.30
   0 -12   4    6.31    0.29
   0 -12   3   14.41    0.70
   0 -12   2    4.88    0.26
   0 -12   1   -0.02    0.12
   0 -12   0   77.96    2.36
   0 -12  -1    0.11    0.09
   0 -13  -1    1.32    0.14
   0 -13   0    0.06    0.07
   0 -13   1    1.28    0.16
   0 -13   2    3.14    0.21
   0 -13   3   12.43    0.64
   0 -13   4    2.89    0.20
   0 -13   5    2.80    0.18
   0 -13   6    1.43    0.25
   0 -13   7    0.08    0.08
   0 -13   8    1.49    0.25
   0 -13   9    0.15    0.10
   0 -13  10    0.13    0.08
   0 -13  11    0.06    0.06
   0 -14   9    0.09    0.09
   0 -14   8    0.10    0.07
   0 -14   7    0.10    0.06
   0 -14   6    1.09    0.23
   0 -14   5    0.43    0.15
   0 -14   4    0.73    0.20
   0 -14   3    0.15    0.08
   0 -14   2    0.64    0.14
   0 -14   1    1.23    0.13
   0 -14   0    6.67    0.30
   0 -14  -1    1.23    0.15
   0 -15  -1    0.00    0.06
   0 -15   0    0.02    0.06
   0 -15   1    0.02    0.07
   0 -15   2    0.21    0.08
   2   0  -8  232.86   19.91
   2  -1  -1   90.99    7.01
   2   1  -1   92.92    7.02
   0 -15   3    0.71    0.20
   0 -15   4    0.05    0.08
   0 -15   5    0.03    0.07
   0 -15   6   -0.04    0.05
   0 -15   7    0.13    0.12
   0 -15   8    0.08    0.11
   0 -16   6    0.17    0.11
   0 -16   5    0.05    0.06
   0 -16   4   -0.15    0.05
   0 -16   3    0.11    0.07
   0 -16   2   -0.16    0.07
   0 -16   1   -0.04    0.06
   0 -16   0   -0.13    0.06
   0 -16  -1   -0.12    0.07
   0 -17  -1    0.08    0.07
   0 -17   0    0.20    0.08
   0 -17   1   -0.09    0.08
   0 -17   2   -0.17    0.06
   0 -17   3    0.03    0.08
   0 -17  -3   -0.05    0.07
   0 -17  -2    0.14    0.07
   0 -16  -2   -0.09    0.08
   0 -16  -3    0.24    0.11
   0 -16  -4    0.08    0.07
   0 -16  -5    0.15    0.09
   0 -16  -6    0.11    0.10
   0 -15  -8   -0.06    0.10
   0 -15  -7    0.33    0.15
   0 -15  -6    0.03    0.08
   0 -15  -5    0.02    0.06
   2   0  -8  251.32   20.87
   2  -1  -1   92.24    6.89
   2   1  -1   93.47    6.97
   0 -15  -4    0.17    0.09
   0 -15  -3    0.74    0.15
   0 -15  -2    0.06    0.06
   0 -14  -2    0.83    0.10
   0 -14  -3   -0.05    0.05
   0 -14  -4    0.56    0.18
   0 -14  -5    0.69    0.14
   0 -14  -6    1.18    0.22
   0 -14  -7    0.22    0.08
   0 -14  -8    0.05    0.08
   0 -14  -9    0.13    0.08
   0 -13 -11    0.08    0.09
   0 -13 -10   -0.08    0.06
   0 -13  -9    0.03    0.08
   0 -13  -8    1.05    0.21
   0 -13  -7    0.12    0.07
   0 -13  -6    0.44    0.18
   0 -13  -5    2.50    0.19
   0 -13  -4    2.73    0.19
   0 -13  -3   12.41    0.62
   0 -13  -2    3.35    0.20
   0 -12  -2    4.27    0.26
   0 -12  -3   14.32    0.66
   0 -12  -4    6.05    0.28
   0 -12  -5    6.23    0.29
   0 -12  -6    0.21    0.12
   0 -12  -7    0.52    0.12
   0 -12  -8    0.76    0.17
   0 -12  -9    0.13    0.09
   0 -12 -10    0.25    0.14
   0 -12 -11    0.68    0.24
   0 -12 -12    0.19    0.10
   0 -11 -12    0.17    0.09
   0 -11 -11    0.25    0.10
   0 -11 -10   -0.09    0.07
   0 -11  -9    0.83    0.18
   0 -11  -8    1.13    0.12
   0 -11  -7    0.71    0.10
   0 -11  -6    1.60    0.15
   0 -11  -5    0.12    0.09
   0 -11  -4    1.13    0.13
   0 -11  -3    2.03    0.14
   0 -11  -2    2.51    0.17
   0 -10  -2    0.48    0.08
   0 -10  -3    1.33    0.11
   0 -10  -4    0.03    0.04
   0 -10  -5    0.02    0.06
   0 -10  -6    1.02    0.13
   0 -10  -7    0.26    0.09
   0 -10  -8    0.09    0.06
   0 -10  -9   -0.02    0.06
   0 -10 -10    0.02    0.06
   0 -10 -11    0.07    0.06
   0 -10 -12   -0.06    0.07
   0 -10 -13    0.02    0.08
   0  -9 -14    0.11    0.08
   0  -9 -13    0.05    0.10
   0  -9 -12    0.20    0.08
   0  -9 -11    0.01    0.06
   0  -9 -10    0.17    0.06
   0  -9  -9    0.04    0.05
   0  -9  -8    0.42    0.08
   0  -9  -7    1.54    0.15
   0  -9  -6    0.05    0.05
   0  -9  -5    2.17    0.15
   0  -9  -4    1.73    0.13
   0  -9  -3    0.54    0.07
   0  -9  -2    0.66    0.07
   0  -8  -2    4.47    0.17
   0  -8  -3    0.09    0.04
   0  -8  -4    0.96    0.09
   0  -8  -5    0.27    0.05
   0  -8  -6    4.93    0.22
   0  -8  -7    1.11    0.12
   0  -8  -8    0.10    0.06
   0  -8  -9    0.32    0.08
   0  -8 -10    0.22    0.08
   2   0  -8  232.95   18.98
   2  -1  -1   87.50    7.27
   2   1  -1   86.00    7.17
   0  -8 -11   -0.15    0.05
   0  -8 -12    0.09    0.09
   0  -8 -13   -0.05    0.06
   0  -8 -14    0.03    0.07
   0  -7 -15    0.08    0.09
   0  -7 -14    0.14    0.15
   0  -7 -13    0.45    0.15
   0  -7 -12    0.34    0.18
   0  -7 -11    1.57    0.15
   0  -7 -10    0.08    0.12
   0  -7  -9    0.01    0.04
   0  -7  -8    0.81    0.10
   0  -7  -7    0.10    0.07
   0  -7  -6    2.68    0.15
   0  -7  -5    0.08    0.05
   0  -7  -4    7.66    0.38
   0  -7  -3   23.20    0.70
   0  -7  -2    0.88    0.08
   0  -6  -2    4.42    0.16
   0  -6  -3    1.18    0.09
   0  -6  -4   11.64    0.49
   0  -6  -5    1.18    0.11
   0  -6  -6   79.35    2.18
   0  -6  -7    1.38    0.11
   0  -6  -8    7.29    0.30
   0  -6  -9    2.68    0.18
   0  -6 -10    1.92    0.16
   0  -6 -11    0.05    0.06
   0  -6 -12    0.47    0.13
   0  -6 -13   -0.03    0.07
   0  -6 -14    0.35    0.19
   0  -6 -15    0.41    0.15
   0  -5 -15    0.22    0.13
   0  -5 -14    0.46    0.18
   0  -5 -13    0.01    0.08
   0  -5 -12    0.27    0.12
   0  -5 -11    0.81    0.13
   0  -5 -10    0.03    0.05
   0  -5  -9    0.00    0.06
   0  -5  -8    0.24    0.06
   0  -5  -7   19.92    0.74
   0  -5  -6    0.06    0.04
   0  -5  -5    3.57    0.16
   0  -5  -4    4.09    0.16
   0  -5  -3    3.04    0.13
   0  -5  -2    4.29    0.16
   0  -4  -2    0.31    0.04
   0  -4  -3   24.58    0.63
   0  -4  -4    5.48    0.19
   0  -4  -5    3.57    0.14
   0  -4  -6    0.20    0.06
   0  -4  -7    1.56    0.11
   0  -4  -8    1.66    0.13
   0  -4  -9    0.87    0.12
   0  -4 -10    0.07    0.05
   0  -4 -11   -0.03    0.05
   0  -4 -12    0.14    0.08
   0  -4 -13    0.00    0.05
   0  -4 -14    0.02    0.07
   0  -4 -15    0.24    0.16
   0  -4 -16    0.03    0.07
   0  -3 -16    0.11    0.09
   0  -3 -15    0.06    0.06
   0  -3 -14    0.00    0.06
   0  -3 -13    0.01    0.06
   0  -3 -12    0.08    0.07
   0  -3 -11    0.10    0.05
   0  -3 -10    0.52    0.08
   0  -3  -9    0.87    0.10
   0  -3  -8    0.89    0.09
   0  -3  -7   -0.01    0.04
   0  -3  -6    0.50    0.06
   0  -3  -5    1.45    0.10
   0  -3  -4    0.04    0.04
   0  -3  -3   26.71    0.66
   0  -3  -2    6.67    0.25
   0  -2  -2    5.60    0.19
   0  -2  -3    0.08    0.03
   0  -2  -4   21.55    0.57
   0  -2  -5    8.89    0.35
   2   0  -8  240.68   20.96
   2  -1  -1   90.66    7.37
   2   1  -1   87.86    7.03
   0  -2  -6    8.18    0.38
   0  -2  -7    0.01    0.04
   0  -2  -8    1.39    0.11
   0  -2  -9    0.32    0.07
   0  -2 -10    0.12    0.08
   0  -2 -11    0.22    0.10
   0  -2 -12    0.31    0.09
   0  -2 -13    0.04    0.07
   0  -2 -14    0.05    0.07
   0  -2 -15   -0.08    0.06
   0  -2 -16   -0.05    0.06
   0  -1 -16    0.04    0.07
   0  -1 -15    0.20    0.09
   0  -1 -14    0.05    0.07
   0  -1 -13   -0.03    0.04
   0  -1 -12    0.04    0.09
   0  -1 -11    0.08    0.06
   0  -1 -10   -0.02    0.06
   0  -1  -9    0.01    0.04
   0  -1  -8   16.27    0.62
   0  -1  -7   13.82    0.55
   0  -1  -6   67.37    1.69
   0  -1  -5   32.24    0.86
   0  -1  -4   20.29    0.52
   0  -1  -3   78.87    1.36
   0  -1  -2    4.37    0.16
   0   0  -2    6.71    0.18
   0   0  -3    0.00    0.03
   0   0  -4    0.57    0.05
   0   0  -5   -0.05    0.05
   0   0  -6    8.71    0.37
   0   0  -7    0.05    0.06
   0   0  -8   35.44    1.13
   0   0  -9    0.00    0.05
   0   0 -10    6.75    0.29
   0   0 -11   -0.02    0.05
   0   0 -12    0.19    0.10
   0   0 -13    0.05    0.05
   0   0 -14    2.30    0.33
   0   0 -15    0.06    0.07
   0   0 -16    0.14    0.07
   0   1 -16   -0.03    0.07
   0   1 -15    0.17    0.09
   0   1 -14    0.03    0.07
   0   1 -13    0.05    0.06
   0   1 -12   -0.05    0.08
   0   1 -11    0.00    0.05
   0   1 -10    0.01    0.05
   0   1  -9    0.03    0.04
   0   1  -8   16.61    0.66
   0   1  -7   12.15    0.53
   0   1  -6   67.72    1.73
   0   1  -5   32.73    0.84
   0   1  -4   20.85    0.53
   0   1  -3   74.85    1.35
   0   1  -2    4.73    0.16
   1 -17  -1    0.00    0.06
   1 -17   0   -0.02    0.06
   1 -17   1    0.08    0.07
   1 -17   2    0.24    0.13
   2   0  -8  275.51   20.95
   2  -1  -1   93.07    7.10
   2   1  -1   83.68    7.27
   1 -16   5    0.06    0.06
   1 -16   4    0.04    0.07
   1 -16   3    0.15    0.09
   1 -16   2    0.22    0.09
   1 -16   1    0.05    0.07
   1 -16   0    0.13    0.08
   1 -16  -1    0.15    0.09
   1 -15  -1    1.05    0.17
   1 -15   0    0.10    0.10
   1 -15   1   -0.10    0.05
   1 -15   2    0.02    0.06
   1 -15   3    0.15    0.09
   1 -15   4    0.51    0.16
   1 -15   5   -0.06    0.07
   1 -15   6    0.08    0.09
   1 -15   7    0.01    0.08
   1 -14   9   -0.04    0.06
   1 -14   8    0.00    0.07
   1 -14   7    0.11    0.08
   1 -14   6    0.04    0.09
   1 -14   5    0.14    0.07
   1 -14   4    0.00    0.06
   1 -14   3    0.08    0.08
   1 -14   2    0.50    0.16
   1 -14   1    0.94    0.11
   1 -14   0    0.33    0.09
   1 -14  -1    0.20    0.07
   1 -13  -1   18.65    0.80
   1 -13   0    3.05    0.20
   1 -13   1    3.54    0.22
   1 -13   2    5.98    0.29
   1 -13   3   -0.03    0.05
   1 -13   4    0.18    0.09
   1 -13   5    0.11    0.07
   1 -13   6    0.29    0.11
   1 -13   7   -0.05    0.07
   1 -13   8    0.51    0.14
   1 -13   9    0.18    0.11
   1 -13  10   -0.03    0.08
   1 -12  11    0.11    0.09
   1 -12  10    1.21    0.31
   1 -12   9    0.06    0.10
   1 -12   8    0.07    0.06
   1 -12   7    2.65    0.31
   1 -12   6    0.54    0.10
   1 -12   5    0.01    0.07
   1 -12   4    1.77    0.17
   1 -12   3    1.03    0.13
   1 -12   2    2.67    0.19
   1 -12   1   21.71    0.86
   1 -12   0   11.57    0.59
   1 -12  -1   13.20    0.68
   1 -11  -1    0.01    0.06
   1 -11   0    0.10    0.08
   1 -11   1    2.38    0.17
   1 -11   2    3.16    0.18
   1 -11   3    1.78    0.15
   1 -11   4    3.11    0.21
   1 -11   5    1.92    0.17
   1 -11   6    0.01    0.06
   1 -11   7    1.45    0.15
   1 -11   8    0.18    0.09
   1 -11   9    0.12    0.09
   1 -11  10    0.05    0.09
   1 -11  11    0.11    0.08
   1 -11  12   -0.06    0.07
   2   0  -8  265.56   20.58
   2  -1  -1   83.79    7.10
   2   1  -1   90.20    7.25
   1 -10  13   -0.14    0.05
   1 -10  12    0.09    0.07
   1 -10  11   -0.04    0.06
   1 -10  10    0.04    0.06
   1 -10   9    0.17    0.08
   1 -10   8    0.00    0.05
   1 -10   7   -0.06    0.09
   1 -10   6    0.15    0.07
   1 -10   5    0.88    0.11
   1 -10   4    0.07    0.05
   1 -10   3    0.08    0.06
   1 -10   2    3.32    0.17
   1 -10   1    1.08    0.11
   1 -10   0    0.98    0.11
   1 -10  -1    0.30    0.07
   1  -9  -1    1.57    0.12
   1  -9   0    1.24    0.10
   1  -9   1    7.99    0.28
   1  -9   2    0.97    0.10
   1  -9   3    1.85    0.13
   1  -9   4    0.45    0.08
   1  -9   5    2.58    0.16
   1  -9   6    0.40    0.07
   1  -9   7    0.08    0.07
   1  -9   8    0.02    0.08
   1  -9   9    0.09    0.06
   1  -9  10    0.24    0.08
   1  -9  11    0.10    0.08
   1  -9  12    0.02    0.10
   1  -9  13   -0.04    0.07
   1  -8  14    0.19    0.09
   1  -8  13    0.06    0.08
   1  -8  12    0.03    0.08
   1  -8  11    0.09    0.08
   1  -8  10    0.15    0.09
   1  -8   9    0.18    0.09
   1  -8   8    0.69    0.12
   1  -8   7    0.28    0.07
   1  -8   6    1.85    0.14
   1  -8   5    1.92    0.14
   1  -8   4    0.74    0.09
   1  -8   3    0.00    0.04
   1  -8   2   12.61    0.51
   1  -8   1    0.77    0.09
   1  -8   0    0.19    0.06
   1  -8  -1    1.78    0.11
   1  -7  -1   27.93    0.83
   1  -7   0   25.23    0.79
   1  -7   1    0.02    0.08
   1  -7   2   27.98    0.83
   1  -7   3   -0.01    0.04
   1  -7   4    0.26    0.06
   1  -7   5    0.09    0.05
   1  -7   6    3.60    0.17
   1  -7   7    8.51    0.33
   1  -7   8   15.33    0.72
   1  -7   9    0.52    0.09
   1  -7  10    0.58    0.09
   1  -7  11    0.87    0.13
   1  -7  12    0.13    0.11
   1  -7  13    0.35    0.14
   1  -7  14    0.06    0.08
   1  -6  15   -0.12    0.06
   1  -6  14   -0.02    0.17
   1  -6  13    0.73    0.20
   1  -6  12   -0.11    0.07
   1  -6  11    0.94    0.14
   1  -6  10    4.44    0.26
   1  -6   9    0.06    0.07
   1  -6   8    0.86    0.12
   1  -6   7    0.03    0.05
   1  -6   6    3.12    0.16
   1  -6   5   11.34    0.48
   1  -6   4   57.31    1.59
   1  -6   3    0.05    0.07
   1  -6   2  210.21    3.02
   1  -6   1    2.81    0.14
   1  -6   0    1.47    0.09
   1  -6  -1    3.34    0.13
   1  -5  -1    2.72    0.10
   1  -5   0    1.33    0.07
   1  -5   1   17.52    0.51
   1  -5   2    0.29    0.04
   1  -5   3   61.37    1.50
   1  -5   4    1.78    0.11
   2   0  -8  260.65   21.08
   2  -1  -1   91.92    7.19
   2   1  -1   90.77    6.90
   1  -5   5    1.55    0.10
   1  -5   6    0.69    0.07
   1  -5   7    8.16    0.30
   1  -5   8    3.67    0.19
   1  -5   9    0.25    0.07
   1  -5  10    2.84    0.20
   1  -5  11    3.70    0.25
   1  -5  12    0.24    0.08
   1  -5  13    0.24    0.12
   1  -5  14    0.17    0.08
   1  -5  15   -0.08    0.06
   1  -4  15   -0.04    0.08
   1  -4  14   -0.03    0.07
   1  -4  13    0.02    0.06
   1  -4  12    0.11    0.09
   1  -4  11    0.11    0.12
   1  -4  10    0.06    0.04
   1  -4   9    0.01    0.04
   1  -4   8    5.10    0.21
   1  -4   7    0.06    0.05
   1  -4   6    2.26    0.12
   1  -4   5    1.39    0.10
   1  -4   4   10.49    0.40
   1  -4   3    1.47    0.08
   1  -4   2    4.27    0.20
   1  -4   1    0.59    0.05
   1  -4   0    3.38    0.11
   1  -4  -1   28.22    0.66
   1  -3  -1   16.92    0.40
   1  -3   0    0.70    0.05
   1  -3   1    2.49    0.09
   1  -3   2    0.00    0.04
   1  -3   3    1.17    0.07
   1  -3   4   12.15    0.44
   1  -3   5    5.41    0.19
   1  -3   6    1.37    0.12
   1  -3   7    3.73    0.17
   1  -3   8    0.10    0.05
   1  -3   9    0.01    0.06
   1  -3  10    0.01    0.04
   1  -3  11    0.02    0.08
   1  -3  12    0.12    0.07
   1  -3  13    0.21    0.09
   1  -3  14   -0.03    0.07
   1  -3  15    0.07    0.09
   1  -3  16    0.02    0.07
   1  -2  16    0.22    0.09
   1  -2  15    0.05    0.11
   1  -2  14   -0.03    0.07
   1  -2  13    0.22    0.10
   1  -2  12    0.02    0.06
   1  -2  11   -0.02    0.06
   1  -2  10    0.07    0.06
   1  -2   9    0.02    0.04
   1  -2   8    0.27    0.07
   1  -2   7    3.93    0.18
   1  -2   6    0.04    0.05
   1  -2   5    2.38    0.12
   1  -2   4    6.32    0.27
   1  -2   3    6.10    0.26
   1  -2   2   29.51    0.60
   1  -2   1   44.04    0.77
   1  -2   0    0.24    0.03
   1  -2  -1    0.42    0.04
   1  -1  -1   11.82    0.24
   1  -1   0   12.57    0.25
   1  -1   1  213.77    1.81
   1  -1   2  431.86    3.92
   1  -1   3   53.44    1.11
   1  -1   4   15.06    0.45
   1  -1   5    0.03    0.04
   1  -1   6    4.46    0.17
   1  -1   7    0.77    0.08
   1  -1   8    0.63    0.08
   1  -1   9    0.02    0.04
   1  -1  10    0.41    0.10
   1  -1  11    0.27    0.12
   1  -1  12    0.31    0.11
   1  -1  13    0.07    0.06
   1  -1  14    0.25    0.10
   1  -1  15    0.12    0.08
   1  -1  16    0.12    0.08
   1   0  16   -0.01    0.09
   2   0  -8  264.67   20.67
   2  -1  -1   86.65    7.16
   2   1  -1   87.60    7.18
   1   0  15    0.08    0.08
   1   0  14    0.18    0.12
   1   0  13    0.08    0.07
   1   0  12    1.24    0.14
   1   0  11    0.00    0.04
   1   0  10   23.91    0.94
   1   0   9   -0.02    0.05
   1   0   8    0.90    0.09
   1   0   7    0.07    0.04
   1   0   6   17.94    0.60
   1   0   5    0.01    0.04
   1   0   4  183.54    2.28
   1   0   3   -0.03    0.05
   1   0   2   30.72    0.58
   1   0   1   -0.02    0.02
   1   0   0    6.82    0.16
   1   0  -1    0.00    0.02
   1   1  -1   12.15    0.26
   1   1   0   12.74    0.25
   1   1   3   53.22    1.04
   1   1   4   15.75    0.45
   1   1   5    0.05    0.04
   1   1   6    4.27    0.17
   1   1   7    0.66    0.08
   1   1   8    0.84    0.07
   1   1   9    0.10    0.05
   1   1  10    0.57    0.09
   1   1  11    0.13    0.10
   1   1  12    0.22    0.08
   1   1  13    0.01    0.05
   1   1  14    0.14    0.10
   1   1  15    0.07    0.07
   1   1  16    0.06    0.07
   1   1 -16    0.07    0.07
   1   1 -15    0.10    0.07
   1   1 -14    0.04    0.06
   1   1 -13   -0.01    0.06
   1   1 -12    4.46    0.26
   1   1 -11    2.64    0.19
   1   1 -10    7.19    0.28
   1   1  -9    1.60    0.12
   1   1  -8    2.39    0.15
   1   1  -7   39.97    1.16
   1   1  -6    0.08    0.04
   1   1  -5   37.54    0.94
   1   1  -4   89.33    1.62
   1   1  -3    1.72    0.07
   1   1  -2   12.86    0.32
   1   0  -2    0.90    0.04
   1   0  -3   -0.01    0.04
   1   0  -4 2895.51    4.85
   1   0  -5    0.09    0.05
   1   0  -6    3.16    0.14
   1   0  -7   -0.09    0.07
   1   0  -8    0.32    0.06
   1   0  -9   -0.03    0.04
   1   0 -10    0.60    0.08
   1   0 -11    0.06    0.05
   1   0 -12    1.96    0.17
   1   0 -13   -0.01    0.05
   1   0 -14    0.86    0.17
   1   0 -15    0.02    0.07
   1   0 -16    0.07    0.07
   1  -1 -16    0.24    0.11
   1  -1 -15    0.11    0.07
   1  -1 -14    0.01    0.08
   1  -1 -13   -0.06    0.05
   1  -1 -12    3.56    0.23
   1  -1 -11    3.09    0.18
   1  -1 -10    6.73    0.31
   1  -1  -9    1.55    0.11
   1  -1  -8    2.24    0.14
   1  -1  -7   40.50    1.14
   1  -1  -6    0.00    0.06
   1  -1  -5   37.50    0.91
   1  -1  -3    1.78    0.08
   1  -1  -2   13.30    0.29
   1  -2  -2   12.31    0.32
   1  -2  -3    0.14    0.04
   1  -2  -4    1.10    0.07
   1  -2  -5   21.76    0.63
   1  -2  -6    0.76    0.07
   1  -2  -7    0.78    0.09
   2   0  -8  241.70   20.54
   2  -1  -1   93.16    7.11
   2   1  -1   88.17    7.08
   1  -2  -8   13.68    0.58
   1  -2  -9    0.39    0.08
   1  -2 -10    1.40    0.12
   1  -2 -11    0.45    0.08
   1  -2 -12    0.21    0.10
   1  -2 -13    0.39    0.11
   1  -2 -14   -0.05    0.06
   1  -2 -15    0.02    0.07
   1  -2 -16    0.03    0.08
   1  -3 -16   -0.03    0.06
   1  -3 -15   -0.08    0.06
   1  -3 -14   -0.04    0.10
   1  -3 -13    0.18    0.10
   1  -3 -12    0.05    0.12
   1  -3 -11    0.32    0.09
   1  -3 -10    0.18    0.06
   1  -3  -9    1.01    0.10
   1  -3  -8    1.11    0.09
   1  -3  -7   10.19    0.44
   1  -3  -6    0.25    0.05
   1  -3  -5    0.45    0.06
   1  -3  -4    2.75    0.11
   1  -3  -3    8.09    0.27
   1  -3  -2   12.70    0.35
   1  -4  -2    0.11    0.04
   1  -4  -3    6.28    0.26
   1  -4  -4    6.66    0.30
   1  -4  -5    4.43    0.16
   1  -4  -6    5.66    0.20
   1  -4  -7    2.42    0.13
   1  -4  -8    2.23    0.13
   1  -4  -9    0.82    0.10
   1  -4 -10   -0.01    0.05
   1  -4 -11    0.14    0.09
   1  -4 -12   -0.01    0.07
   1  -4 -13    0.10    0.06
   1  -4 -14   -0.07    0.05
   1  -4 -15    0.11    0.07
   1  -4 -16   -0.15    0.06
   1  -5 -16   -0.05    0.07
   1  -5 -15    0.10    0.08
   1  -5 -14    0.06    0.06
   1  -5 -13    0.14    0.12
   1  -5 -12    0.06    0.06
   1  -5 -11    1.42    0.15
   1  -5 -10    0.00    0.06
   1  -5  -9    0.01    0.04
   1  -5  -8    1.15    0.10
   1  -5  -7    0.03    0.06
   1  -5  -6    2.14    0.12
   1  -5  -5    1.98    0.14
   1  -5  -4   -0.06    0.03
   1  -5  -3    1.77    0.09
   1  -5  -2    4.16    0.15
   1  -6  -2    0.24    0.07
   1  -6  -3    0.05    0.05
   1  -6  -4    1.04    0.09
   1  -6  -5    6.73    0.25
   1  -6  -6    0.87    0.09
   1  -6  -7    0.37    0.07
   1  -6  -8    3.55    0.19
   1  -6  -9    0.45    0.07
   1  -6 -10   13.62    0.66
   1  -6 -11    0.67    0.12
   1  -6 -12    0.61    0.10
   1  -6 -13    0.32    0.14
   1  -6 -14    0.37    0.13
   1  -6 -15   -0.03    0.06
   1  -7 -15    0.10    0.10
   1  -7 -14   -0.05    0.08
   1  -7 -13   -0.11    0.06
   1  -7 -12    0.20    0.08
   1  -7 -11    0.01    0.05
   1  -7 -10   -0.03    0.09
   1  -7  -9   -0.02    0.06
   1  -7  -8   -0.04    0.04
   1  -7  -7    4.08    0.20
   1  -7  -6    0.16    0.05
   1  -7  -5    0.76    0.07
   1  -7  -4    0.03    0.04
   2   0  -8  247.21   20.64
   2  -1  -1   91.60    7.16
   2   1  -1   88.05    7.35
   1  -7  -3    0.21    0.06
   1  -7  -2    0.08    0.05
   1  -8  -2    7.49    0.37
   1  -8  -3    0.35    0.06
   1  -8  -4    1.44    0.10
   1  -8  -5    2.09    0.13
   1  -8  -6    0.32    0.06
   1  -8  -7    0.11    0.05
   1  -8  -8    0.47    0.08
   1  -8  -9    0.58    0.08
   1  -8 -10    0.67    0.10
   1  -8 -11    0.46    0.10
   1  -8 -12   -0.07    0.07
   1  -8 -13   -0.01    0.07
   1  -8 -14   -0.02    0.10
   1  -8 -15   -0.21    0.07
   1  -9 -14   -0.04    0.07
   1  -9 -13    0.06    0.07
   1  -9 -12    0.15    0.08
   1  -9 -11    0.00    0.09
   1  -9 -10    0.19    0.07
   1  -9  -9    0.08    0.07
   1  -9  -8    0.59    0.12
   1  -9  -7   -0.07    0.05
   1  -9  -6    0.15    0.08
   1  -9  -5    0.61    0.08
   1  -9  -4   -0.01    0.05
   1  -9  -3    3.99    0.17
   1  -9  -2    0.03    0.05
   1 -10  -2    0.84    0.10
   1 -10  -3   -0.01    0.05
   1 -10  -4    1.00    0.10
   1 -10  -5    0.08    0.05
   1 -10  -6    0.27    0.07
   1 -10  -7    1.32    0.14
   1 -10  -8    0.31    0.08
   1 -10  -9    0.07    0.07
   1 -10 -10    0.15    0.09
   1 -10 -11    0.29    0.11
   1 -10 -12    0.11    0.07
   1 -10 -13    0.00    0.09
   1 -11 -13    0.00    0.08
   1 -11 -12    0.30    0.13
   1 -11 -11   -0.03    0.08
   1 -11 -10    0.36    0.17
   1 -11  -9    0.06    0.06
   1 -11  -8    0.22    0.09
   1 -11  -7    2.84    0.19
   1 -11  -6    0.27    0.11
   1 -11  -5    5.70    0.27
   1 -11  -4    0.31    0.08
   1 -11  -3    0.70    0.10
   1 -11  -2    1.49    0.13
   1 -12  -2   11.24    0.61
   1 -12  -3    0.05    0.12
   1 -12  -4   50.27    1.78
   1 -12  -5    0.32    0.09
   1 -12  -6    0.10    0.12
   1 -12  -7    5.51    0.30
   1 -12  -8    1.61    0.25
   1 -12  -9    0.66    0.18
   1 -12 -10   -0.02    0.06
   1 -12 -11   -0.05    0.08
   1 -12 -12   -0.07    0.07
   1 -13 -11    0.20    0.10
   1 -13 -10    0.05    0.09
   1 -13  -9    0.85    0.19
   1 -13  -8    0.25    0.17
   1 -13  -7    3.37    0.38
   1 -13  -6    0.24    0.12
   1 -13  -5    0.01    0.09
   1 -13  -4    4.25    0.23
   1 -13  -3    1.58    0.16
   1 -13  -2    6.43    0.31
   1 -14  -2    0.81    0.14
   1 -14  -3    0.14    0.10
   1 -14  -4    2.99    0.31
   1 -14  -5    1.13    0.24
   1 -14  -6    0.14    0.11
   2   0  -8  244.77   20.65
   2  -1  -1   90.89    7.22
   2   1  -1   94.19    6.99
   1 -14  -7    0.20    0.10
   1 -14  -8    0.68    0.18
   1 -14  -9   -0.05    0.08
   1 -14 -10    0.11    0.08
   1 -15  -8   -0.08    0.05
   1 -15  -7    0.24    0.11
   1 -15  -6   -0.05    0.06
   1 -15  -5    0.02    0.05
   1 -15  -4   -0.11    0.05
   1 -15  -3    0.15    0.06
   1 -15  -2   -0.05    0.07
   1 -16  -2   -0.01    0.08
   1 -16  -3    0.03    0.06
   1 -16  -4   -0.06    0.05
   1 -16  -5    0.08    0.08
   1 -16  -6    0.08    0.07
   1 -17  -3   -0.25    0.07
   1 -17  -2    0.01    0.07
   2   1  -1   98.34    1.47
   2   1   0    4.37    0.13
   2   1   1    9.67    0.29
   2   1   2    8.57    0.30
   2   1   3   21.55    0.56
   2   1   4    4.03    0.13
   2   1   5    0.30    0.06
   2   1   6    9.69    0.41
   2   1   7    1.20    0.10
   2   1   8    3.60    0.17
   2   1   9   -0.05    0.07
   2   1  10    1.62    0.15
   2   1  11    0.18    0.12
   2   1  12    0.00    0.06
   2   1  13    0.08    0.07
   2   1  14    0.06    0.08
   2   1  15    0.06    0.08
   2   0  15    0.18    0.09
   2   0  14    0.06    0.07
   2   0  13   -0.12    0.06
   2   0  12    0.85    0.14
   2   0  11    0.02    0.08
   2   0  10    1.56    0.13
   2   0   9   -0.01    0.06
   2   0   8   10.71    0.50
   2   0   7    0.04    0.04
   2   0   6   75.22    1.98
   2   0   5    0.02    0.04
   2   0   4    0.85    0.07
   2   0   3    0.06    0.03
   2   0   2   12.69    0.39
   2   0   1   -0.04    0.04
   2   0   0  154.90    1.78
   2   0  -1    0.01    0.04
   2  -1  -1   93.94    1.49
   2  -1   0    4.57    0.18
   2  -1   1    9.60    0.30
   2  -1   2    8.56    0.30
   2  -1   3   21.75    0.58
   2  -1   4    3.85    0.15
   2   0  -8  245.66   19.69
   2  -1  -1   92.63    7.12
   2   1  -1   93.96    7.09
   2  -1   5    0.24    0.06
   2  -1   6    9.31    0.41
   2  -1   7    1.47    0.10
   2  -1   8    3.27    0.18
   2  -1   9    0.04    0.05
   2  -1  10    1.91    0.16
   2  -1  11    0.34    0.11
   2  -1  12   -0.01    0.08
   2  -1  13   -0.08    0.07
   2  -1  14    0.02    0.06
   2  -1  15    0.03    0.09
   2  -2  15    0.03    0.06
   2  -2  14    0.12    0.07
   2  -2  13   -0.01    0.09
   2  -2  12    0.47    0.08
   2  -2  11    0.17    0.07
   2  -2  10    0.08    0.05
   2  -2   9    0.49    0.07
   2  -2   8    0.19    0.06
   2  -2   7    0.68    0.08
   2  -2   6    0.55    0.06
   2  -2   5    0.92    0.09
   2  -2   4    2.32    0.11
   2  -2   3   14.16    0.45
   2  -2   2    0.65    0.05
   2  -2   1   24.63    0.57
   2  -2   0    2.81    0.10
   2  -2  -1   16.09    0.42
   2  -3  -1    2.15    0.09
   2  -3   0   37.78    0.83
   2  -3   1    3.98    0.13
   2  -3   2    2.00    0.09
   2  -3   3   30.12    0.82
   2  -3   4    1.32    0.09
   2  -3   5    2.21    0.15
   2  -3   6    0.00    0.03
   2  -3   7    1.13    0.10
   2  -3   8    1.32    0.10
   2  -3   9    0.19    0.07
   2  -3  10    0.25    0.07
   2  -3  11   -0.04    0.06
   2  -3  12   -0.04    0.05
   2  -3  13   -0.03    0.07
   2  -3  14    0.02    0.06
   2  -3  15   -0.06    0.06
   2  -4  15    0.12    0.09
   2  -4  14   -0.03    0.10
   2  -4  13    0.16    0.09
   2  -4  12    0.89    0.13
   2  -4  11    0.06    0.07
   2  -4  10   -0.04    0.04
   2  -4   9    0.14    0.07
   2  -4   8    1.57    0.12
   2  -4   7    0.39    0.06
   2  -4   6    0.05    0.03
   2  -4   5    0.83    0.09
   2  -4   4   38.61    1.10
   2  -4   3    1.87    0.09
   2  -4   2   11.31    0.39
   2  -4   1    1.29    0.08
   2  -4   0   11.47    0.38
   2  -4  -1    2.74    0.10
   2  -5  -1   21.34    0.59
   2  -5   0   16.47    0.50
   2  -5   1   16.84    0.54
   2  -5   2   16.97    0.54
   2  -5   3   31.30    0.91
   2  -5   4   18.92    0.63
   2  -5   5    0.84    0.08
   2  -5   6   11.39    0.50
   2  -5   7   14.62    0.63
   2  -5   8    0.00    0.04
   2  -5   9    1.38    0.13
   2  -5  10    0.10    0.08
   2  -5  11    0.03    0.06
   2  -5  12    0.18    0.18
   2  -5  13    1.01    0.23
   2  -5  14    0.17    0.12
   2  -5  15    0.10    0.10
   2  -6  14    0.40    0.15
   2   0  -8  255.97   19.77
   2  -1  -1   84.24    7.27
   2   1  -1   90.38    7.02
   2  -6  13    0.18    0.11
   2  -6  12    5.26    0.49
   2  -6  11    0.01    0.06
   2  -6  10    2.10    0.17
   2  -6   9    1.97    0.16
   2  -6   8    0.29    0.07
   2  -6   7    0.17    0.06
   2  -6   6    6.09    0.24
   2  -6   5    0.02    0.03
   2  -6   4    1.10    0.10
   2  -6   3    0.48    0.08
   2  -6   2    0.37    0.07
   2  -6   1   11.67    0.48
   2  -6   0  108.66    2.09
   2  -6  -1    0.59    0.07
   2  -7  -1    1.00    0.09
   2  -7   0    1.44    0.09
   2  -7   1    0.33    0.05
   2  -7   2    7.18    0.35
   2  -7   3   30.53    0.94
   2  -7   4   65.80    1.91
   2  -7   5    0.08    0.07
   2  -7   6    0.00    0.06
   2  -7   7    0.98    0.10
   2  -7   8    0.89    0.11
   2  -7   9    1.41    0.16
   2  -7  10    0.75    0.12
   2  -7  11    0.20    0.12
   2  -7  12    4.59    0.43
   2  -7  13   -0.01    0.11
   2  -7  14    0.80    0.26
   2  -8  13    0.00    0.07
   2  -8  12    0.65    0.24
   2  -8  11    0.24    0.10
   2  -8  10    0.07    0.07
   2  -8   9    0.01    0.06
   2  -8   8    0.09    0.09
   2  -8   7    1.15    0.13
   2  -8   6    1.87    0.14
   2  -8   5    0.42    0.09
   2  -8   4    0.13    0.05
   2  -8   3    0.67    0.08
   2  -8   2    4.68    0.19
   2  -8   1   10.77    0.47
   2  -8   0    0.04    0.03
   2  -8  -1   -0.06    0.03
   2  -9  -1    0.85    0.08
   2  -9   0    0.06    0.03
   2  -9   1    8.12    0.29
   2  -9   2    0.16    0.07
   2  -9   3    0.96    0.09
   2  -9   4    0.07    0.05
   2  -9   5    0.05    0.04
   2  -9   6    2.51    0.17
   2  -9   7    0.96    0.13
   2  -9   8    0.05    0.07
   2  -9   9    0.04    0.05
   2  -9  10    0.08    0.07
   2  -9  11    0.12    0.09
   2  -9  12   -0.10    0.08
   2  -9  13    0.00    0.09
   2 -10  12    0.16    0.09
   2 -10  11    0.00    0.09
   2 -10  10    0.09    0.07
   2 -10   9    0.11    0.06
   2 -10   8   -0.03    0.05
   2 -10   7    0.04    0.05
   2 -10   6    0.04    0.08
   2 -10   5    1.04    0.10
   2 -10   4   -0.01    0.06
   2 -10   3    0.63    0.08
   2 -10   2    0.50    0.08
   2 -10   1    1.37    0.12
   2 -10   0    0.55    0.08
   2 -10  -1    2.01    0.14
   2 -11  -1    2.24    0.16
   2 -11   0    5.44    0.25
   2 -11   1    2.56    0.17
   2 -11   2    1.02    0.12
   2 -11   3    6.31    0.27
   2 -11   4   -0.04    0.07
   2 -11   5    0.43    0.09
   2 -11   6    0.05    0.06
   2 -11   7    0.13    0.07
   2 -11   8    0.07    0.07
   2   0  -8  259.73   20.33
   2  -1  -1   90.48    7.00
   2   1  -1   91.97    6.78
   2 -11   9    0.03    0.07
   2 -11  10    0.12    0.07
   2 -11  11    0.11    0.08
   2 -12  11    0.24    0.08
   2 -12  10    1.33    0.23
   2 -12   9    0.15    0.09
   2 -12   8   -0.02    0.08
   2 -12   7    0.63    0.18
   2 -12   6    3.93    0.24
   2 -12   5    1.10    0.12
   2 -12   4    0.28    0.06
   2 -12   3    3.56    0.21
   2 -12   2   -0.08    0.05
   2 -12   1    0.81    0.12
   2 -12   0    1.22    0.14
   2 -12  -1    1.05    0.11
   2 -13  -1    0.05    0.07
   2 -13   0    0.53    0.10
   2 -13   1   -0.03    0.05
   2 -13   2    1.36    0.13
   2 -13   3   -0.01    0.06
   2 -13   4    0.53    0.10
   2 -13   5    0.28    0.14
   2 -13   6    0.12    0.10
   2 -13   7   -0.05    0.07
   2 -13   8    0.56    0.14
   2 -13   9    0.20    0.09
   2 -13  10    0.07    0.07
   2 -14   8    0.42    0.14
   2 -14   7   -0.14    0.05
   2 -14   6    0.06    0.08
   2 -14   5    0.09    0.07
   2 -14   4    0.12    0.07
   2 -14   3    0.05    0.06
   2 -14   2    0.04    0.05
   2 -14   1    0.13    0.07
   2 -14   0   -0.18    0.06
   2 -14  -1   -0.12    0.07
   2 -15  -1    0.07    0.06
   2 -15   0    0.04    0.07
   2 -15   1    0.03    0.06
   2 -15   2   -0.02    0.06
   2 -15   3   -0.04    0.06
   2 -15   4   -0.04    0.05
   2 -15   5    0.07    0.08
   2 -15   6    0.08    0.07
   2 -15   7    0.07    0.06
   2 -16   5    0.04    0.06
   2 -16   4    0.01    0.07
   2 -16   3    0.02    0.05
   2 -16   2   -0.10    0.08
   2 -16   1    0.22    0.09
   2 -16   0    0.11    0.08
   2 -16  -1    0.02    0.06
   2 -17  -1    0.06    0.08
   2 -17   0    0.02    0.07
   2   0  -8  264.71   20.36
   2  -1  -1   85.26    6.93
   2   1  -1   88.63    6.78
   2 -16  -2    0.06    0.07
   2 -16  -3    0.15    0.09
   2 -16  -4    0.14    0.10
   2 -16  -5    0.22    0.09
   2 -16  -6   -0.04    0.05
   2 -15  -8    0.09    0.07
   2 -15  -7    0.15    0.08
   2 -15  -6    0.03    0.08
   2 -15  -5    0.31    0.12
   2 -15  -4   -0.01    0.06
   2 -15  -3    0.08    0.12
   2 -15  -2    0.37    0.12
   2 -14  -2   -0.14    0.05
   2 -14  -3    0.13    0.10
   2 -14  -4    0.01    0.05
   2 -14  -5    0.13    0.08
   2 -14  -6    0.01    0.07
   2 -14  -7    0.03    0.07
   2 -14  -8    0.03    0.07
   2 -14  -9    0.47    0.14
   2 -13 -11    0.21    0.14
   2 -13 -10   -0.18    0.06
   2 -13  -9   -0.01    0.10
   2 -13  -8    3.68    0.37
   2 -13  -7    0.48    0.15
   2 -13  -6    3.46    0.39
   2 -13  -5    9.49    0.41
   2 -13  -4    0.92    0.12
   2 -13  -3    1.56    0.14
   2 -13  -2    9.02    0.36
   2 -12  -2    1.39    0.17
   2 -12  -3   15.37    0.71
   2 -12  -4    8.14    0.34
   2 -12  -5    3.28    0.20
   2 -12  -6    8.32    0.35
   2 -12  -7    0.06    0.09
   2 -12  -8   11.61    0.72
   2 -12  -9    0.05    0.08
   2 -12 -10   -0.01    0.09
   2 -12 -11    0.37    0.20
   2 -12 -12    0.54    0.19
   2 -11 -13    0.20    0.09
   2 -11 -12    0.10    0.09
   2 -11 -11    0.38    0.18
   2 -11 -10   -0.05    0.07
   2   0  -8  248.34   21.40
   2  -1  -1   86.15    7.13
   2   1  -1   87.12    7.02
   2 -11  -9    2.33    0.30
   2 -11  -8    0.47    0.11
   2 -11  -7    0.03    0.05
   2 -11  -6   -0.01    0.06
   2 -11  -5    0.17    0.09
   2 -11  -4    0.73    0.13
   2 -11  -3    4.85    0.24
   2 -11  -2    6.15    0.27
   2 -10  -2    2.09    0.13
   2 -10  -3    1.77    0.13
   2 -10  -4    2.88    0.17
   2 -10  -5    0.07    0.08
   2 -10  -6    0.97    0.11
   2 -10  -7    0.02    0.07
   2 -10  -8    0.12    0.08
   2 -10  -9    0.45    0.11
   2 -10 -10    0.02    0.09
   2 -10 -11   -0.01    0.08
   2 -10 -12    0.32    0.11
   2 -10 -13   -0.14    0.07
   2  -9 -14    0.05    0.07
   2  -9 -13    0.00    0.09
   2  -9 -12    0.06    0.09
   2  -9 -11   -0.10    0.05
   2  -9 -10   -0.03    0.05
   2  -9  -9    0.04    0.06
   2  -9  -8   -0.03    0.07
   2  -9  -7    2.66    0.17
   2  -9  -6    0.64    0.09
   2  -9  -5    0.82    0.10
   2  -9  -4    0.02    0.07
   2  -9  -3    3.73    0.19
   2  -9  -2    2.46    0.14
   2  -8  -2    5.66    0.21
   2  -8  -3    3.44    0.16
   2  -8  -4    0.01    0.03
   2  -8  -5    2.28    0.15
   2  -8  -6    4.69    0.22
   2  -8  -7    0.32    0.06
   2  -8  -8    0.08    0.06
   2  -8  -9    0.08    0.10
   2  -8 -10    0.03    0.05
   2  -8 -11    0.02    0.07
   2  -8 -12    0.11    0.08
   2  -8 -13    0.08    0.09
   2  -8 -14    0.07    0.08
   2  -8 -15   -0.11    0.07
   2  -7 -15   -0.11    0.06
   2  -7 -14   -0.03    0.09
   2  -7 -13    0.16    0.11
   2  -7 -12    0.14    0.10
   2  -7 -11    0.53    0.10
   2  -7 -10    0.04    0.07
   2  -7  -9    0.03    0.05
   2  -7  -8   -0.14    0.04
   2  -7  -7   -0.01    0.06
   2  -7  -6    1.94    0.13
   2  -7  -5    7.12    0.24
   2  -7  -4    5.89    0.21
   2  -7  -3    0.84    0.08
   2  -7  -2   26.70    0.81
   2  -6  -2   95.97    2.08
   2  -6  -3    1.25    0.12
   2  -6  -4    1.53    0.10
   2  -6  -5    1.90    0.12
   2  -6  -6    0.04    0.04
   2  -6  -7    0.57    0.08
   2  -6  -8    0.00    0.04
   2  -6  -9    1.27    0.11
   2  -6 -10    0.17    0.07
   2  -6 -11   -0.03    0.07
   2  -6 -12    0.83    0.13
   2  -6 -13    0.23    0.12
   2  -6 -14    1.41    0.25
   2  -6 -15    0.19    0.10
   2  -5 -16   -0.03    0.07
   2  -5 -15    0.09    0.08
   2  -5 -14    0.14    0.10
   2   0  -8  251.24   20.93
   2  -1  -1   91.31    7.19
   2   1  -1   87.77    6.91
   2  -5 -13    0.30    0.07
   2  -5 -12   -0.01    0.07
   2  -5 -11   -0.06    0.07
   2  -5 -10    0.04    0.05
   2  -5  -9    1.89    0.14
   2  -5  -8   -0.06    0.04
   2  -5  -7    1.73    0.12
   2  -5  -6    2.06    0.12
   2  -5  -5    0.57    0.07
   2  -5  -4    0.32    0.07
   2  -5  -3   16.44    0.52
   2  -5  -2    2.05    0.11
   2  -4  -2    3.76    0.13
   2  -4  -3    4.03    0.15
   2  -4  -4    2.41    0.12
   2  -4  -5    6.29    0.34
   2  -4  -6    0.03    0.04
   2  -4  -7    1.33    0.10
   2  -4  -8    1.67    0.13
   2  -4  -9    0.64    0.09
   2  -4 -10    1.83    0.13
   2  -4 -11    0.01    0.04
   2  -4 -12    0.06    0.07
   2  -4 -13   -0.04    0.05
   2  -4 -14    0.18    0.08
   2  -4 -15    0.08    0.06
   2  -4 -16   -0.05    0.07
   2  -3 -16   -0.11    0.06
   2  -3 -15    0.09    0.08
   2  -3 -14   -0.06    0.08
   2  -3 -13    0.11    0.07
   2  -3 -12    0.94    0.14
   2  -3 -11    0.80    0.11
   2  -3 -10   -0.02    0.03
   2  -3  -9   -0.01    0.05
   2  -3  -8    1.67    0.11
   2  -3  -7    2.53    0.13
   2  -3  -6    1.14    0.10
   2  -3  -5    0.69    0.07
   2  -3  -4   -0.04    0.04
   2  -3  -3   -0.07    0.03
   2  -3  -2    5.90    0.25
   2  -2  -2    5.70    0.24
   2  -2  -3   34.11    0.80
   2  -2  -4   20.21    0.56
   2  -2  -5    0.54    0.07
   2  -2  -6    4.23    0.16
   2  -2  -7    1.04    0.09
   2  -2  -8    0.08    0.04
   2  -2  -9    7.96    0.45
   2  -2 -10    0.17    0.08
   2  -2 -11    0.61    0.10
   2  -2 -12    1.90    0.19
   2  -2 -13   -0.01    0.05
   2  -2 -14    0.19    0.10
   2  -2 -15   -0.03    0.09
   2  -2 -16   -0.17    0.06
   2  -1 -16    0.17    0.15
   2  -1 -15    0.01    0.10
   2  -1 -14    0.37    0.16
   2  -1 -13    0.00    0.06
   2  -1 -12   -0.08    0.07
   2  -1 -11    7.16    0.30
   2  -1 -10    0.12    0.06
   2  -1  -9    4.35    0.22
   2  -1  -8   31.90    1.13
   2  -1  -7    0.47    0.09
   2  -1  -6    5.16    0.18
   2  -1  -5    0.14    0.06
   2  -1  -4    0.02    0.04
   2   0  -2    0.54    0.05
   2   0  -3   -0.07    0.05
   2   0  -4    6.83    0.29
   2   0  -5    0.05    0.04
   2   0  -6   14.29    0.51
   2   0  -7   -0.12    0.09
   2   0  -8  247.87    4.10
   2   0  -9    0.03    0.05
   2   0 -10    0.47    0.12
   2   0 -11   -0.01    0.05
   2   0 -12    0.49    0.10
   2   0 -13   -0.02    0.06
   2   0 -14   -0.08    0.07
   2   0  -8  246.31   20.67
   2  -1  -1   90.79    7.09
   2   1  -1   90.22    7.30
   2   0 -15   -0.14    0.07
   2   0 -16   -0.09    0.07
   2   1 -16    0.02    0.11
   2   1 -15    0.14    0.10
   2   1 -14    0.32    0.15
   2   1 -13    0.06    0.06
   2   1 -12    0.07    0.07
   2   1 -11    7.16    0.32
   2   1 -10    0.07    0.06
   2   1  -9    4.56    0.23
   2   1  -8   32.14    1.12
   2   1  -7    0.62    0.09
   2   1  -6    5.27    0.21
   2   1  -5    0.02    0.06
   2   1  -4    0.02    0.05
   3 -16   3   -0.12    0.06
   3 -16   2    0.59    0.21
   3 -16   1   -0.05    0.06
   3 -16   0    0.33    0.11
   3 -16  -1    0.02    0.08
   3 -15  -1    0.03    0.07
   3 -15   0    0.03    0.04
   3 -15   1    0.21    0.09
   3 -15   2    0.07    0.07
   3 -15   3    0.15    0.10
   3 -15   4    0.01    0.06
   3 -15   5   -0.02    0.05
   3 -15   6   -0.06    0.04
   3 -14   7   -0.12    0.06
   3 -14   6   -0.10    0.04
   3 -14   5    0.23    0.10
   3 -14   4    0.22    0.11
   3 -14   3    0.18    0.07
   3 -14   2    0.16    0.07
   3 -14   1    0.19    0.08
   3 -14   0    0.22    0.09
   3 -14  -1   -0.12    0.06
   3 -13  -1    0.00    0.05
   3 -13   0    1.02    0.13
   3 -13   1    0.72    0.12
   3 -13   2    1.17    0.12
   3 -13   3    0.12    0.10
   3 -13   4    1.31    0.22
   3 -13   5    1.41    0.24
   3 -13   6    0.04    0.06
   3 -13   7    0.20    0.11
   3 -13   8    0.23    0.09
   3 -13   9    0.10    0.06
   2   0  -8  264.51   20.30
   2  -1  -1   96.24    6.83
   2   1  -1   88.15    6.92
   3 -12  10   -0.07    0.06
   3 -12   9    0.16    0.08
   3 -12   8   -0.15    0.05
   3 -12   7   -0.05    0.06
   3 -12   6    3.66    0.37
   3 -12   5    0.24    0.10
   3 -12   4    0.35    0.08
   3 -12   3    0.81    0.12
   3 -12   2    5.02    0.24
   3 -12   1    1.09    0.12
   3 -12   0    0.08    0.05
   3 -12  -1    1.35    0.12
   3 -11  -1   11.58    0.55
   3 -11   0    1.25    0.13
   3 -11   1    0.69    0.12
   3 -11   2    0.10    0.08
   3 -11   3    0.39    0.12
   3 -11   4    0.32    0.12
   3 -11   5    0.17    0.07
   3 -11   6    0.20    0.08
   3 -11   7    0.15    0.10
   3 -11   8    1.27    0.26
   3 -11   9    0.11    0.07
   3 -11  10    0.01    0.07
   3 -11  11   -0.05    0.06
   3 -10  11   -0.04    0.07
   3 -10  10    0.01    0.08
   3 -10   9    0.08    0.07
   3 -10   8    0.21    0.09
   3 -10   7   -0.06    0.05
   3 -10   6    0.07    0.05
   3 -10   5    0.39    0.09
   3 -10   4    0.08    0.05
   3 -10   3    0.14    0.08
   3 -10   2    0.00    0.04
   3 -10   1    1.54    0.12
   3 -10   0    0.41    0.10
   3 -10  -1    1.79    0.14
   3  -9  -1    0.12    0.07
   3  -9   0    0.57    0.09
   3  -9   1    0.03    0.05
   3  -9   2    5.24    0.22
   3  -9   3    3.83    0.20
   3  -9   4   -0.05    0.04
   3  -9   5    0.21    0.09
   3  -9   6    0.02    0.08
   3  -9   7    0.96    0.11
   3  -9   8    0.01    0.06
   3  -9   9    0.02    0.08
   3  -9  10    0.06    0.06
   3  -9  11   -0.01    0.08
   3  -9  12    0.10    0.07
   3  -8  13   -0.04    0.06
   3  -8  12   -0.04    0.09
   3  -8  11    0.22    0.20
   3  -8  10    0.04    0.08
   3  -8   9   -0.03    0.07
   3  -8   8    1.22    0.12
   3  -8   7    0.19    0.09
   3  -8   6    0.10    0.07
   3  -8   5    1.41    0.13
   3  -8   4    0.08    0.05
   3  -8   3    7.81    0.28
   3  -8   2    2.58    0.15
   3  -8   1    1.69    0.12
   3  -8   0    1.94    0.11
   3  -8  -1   -0.09    0.03
   3  -7  -1   29.92    0.95
   3  -7   0   59.29    1.72
   3  -7   1    0.11    0.05
   3  -7   2    0.01    0.04
   3  -7   3    0.21    0.05
   3  -7   4    0.21    0.06
   3  -7   5    2.54    0.16
   3  -7   6    2.38    0.15
   3  -7   7    0.96    0.12
   3  -7   8   18.26    0.82
   3  -7   9    0.00    0.07
   3  -7  10    1.99    0.18
   2   0  -8  246.44   19.31
   2  -1  -1   85.74    7.01
   2   1  -1   91.30    7.06
   3  -7  11    0.22    0.13
   3  -7  12   -0.08    0.07
   3  -7  13    0.14    0.11
   3  -6  14    1.07    0.25
   3  -6  13    0.09    0.10
   3  -6  12    2.16    0.31
   3  -6  11   -0.01    0.10
   3  -6  10    2.92    0.23
   3  -6   9    1.17    0.13
   3  -6   8    6.45    0.31
   3  -6   7    0.01    0.05
   3  -6   6    0.78    0.09
   3  -6   5    1.81    0.13
   3  -6   4    4.03    0.18
   3  -6   3    0.68    0.08
   3  -6   2    2.60    0.14
   3  -6   1    0.38    0.07
   3  -6   0   18.24    0.61
   3  -6  -1    0.39    0.07
   3  -5  -1   36.26    1.04
   3  -5   0   30.87    0.90
   3  -5   1    1.38    0.11
   3  -5   2   31.44    0.92
   3  -5   3   18.92    0.65
   3  -5   4    3.56    0.17
   3  -5   5    6.21    0.24
   3  -5   6    2.36    0.15
   3  -5   7    0.03    0.04
   3  -5   8    4.93    0.25
   3  -5   9    1.25    0.15
   3  -5  10    0.04    0.07
   3  -5  11    0.56    0.11
   3  -5  12    0.06    0.12
   3  -5  13    0.67    0.21
   3  -5  14    1.19    0.24
   3  -4  14    0.06    0.10
   3  -4  13    0.14    0.08
   3  -4  12    0.08    0.09
   3  -4  11    1.02    0.12
   3  -4  10    0.14    0.08
   3  -4   9    1.53    0.14
   3  -4   8    2.22    0.16
   3  -4   7    0.39    0.08
   3  -4   6    0.11    0.05
   3  -4   5    2.44    0.13
   3  -4   4    9.29    0.41
   3  -4   3   12.72    0.49
   3  -4   2    4.87    0.18
   3  -4   1    0.37    0.06
   3  -4   0   43.60    1.13
   3  -4  -1    9.99    0.38
   3  -3  -1   24.16    0.68
   3  -3   0    2.27    0.11
   3  -3   1    3.01    0.12
   3  -3   2    1.87    0.10
   3  -3   3    0.07    0.06
   3  -3   4    6.96    0.24
   3  -3   5    0.33    0.05
   3  -3   6    1.34    0.10
   3  -3   7    0.02    0.05
   3  -3   8    0.07    0.04
   3  -3   9   -0.02    0.04
   3  -3  10   -0.10    0.05
   3  -3  11    0.03    0.07
   3  -3  12   -0.01    0.10
   3  -3  13    0.10    0.11
   3  -3  14    0.03    0.07
   3  -2  15    0.01    0.10
   3  -2  14    0.14    0.08
   3  -2  13    0.04    0.07
   3  -2  12    0.11    0.07
   3  -2  11    0.32    0.09
   3  -2  10    0.30    0.10
   3  -2   9    0.73    0.11
   3  -2   8    1.23    0.12
   3  -2   7    0.11    0.06
   3  -2   6    3.64    0.17
   3  -2   4    0.08    0.06
   3  -2   3    1.09    0.07
   3  -2   2    0.55    0.06
   3  -2   1    0.01    0.04
   2   0  -8  244.17   19.26
   2  -1  -1   88.67    6.93
   2   1  -1   93.85    6.89
   3  -2   0    3.11    0.13
   3  -2  -1    2.77    0.12
   3  -1  -1   44.15    1.02
   3  -1   0    3.11    0.12
   3  -1   1    4.86    0.16
   3  -1   2   36.83    0.97
   3  -1   3    2.73    0.12
   3  -1   4   12.68    0.53
   3  -1   5    2.25    0.13
   3  -1   6    4.18    0.18
   3  -1   7    7.45    0.27
   3  -1   8    1.79    0.13
   3  -1   9    1.49    0.14
   3  -1  10   -0.04    0.06
   3  -1  11    0.01    0.06
   3  -1  12    0.29    0.13
   3  -1  13    0.20    0.08
   3  -1  14    0.21    0.09
   3  -1  15   -0.03    0.06
   3   0  15   -0.06    0.09
   3   0  14    0.15    0.09
   3   0  13    0.00    0.06
   3   0  12   -0.04    0.05
   3   0  11    0.00    0.04
   3   0  10    0.17    0.05
   3   0   9    0.01    0.04
   3   0   8   10.30    0.52
   3   0   7   -0.01    0.04
   3   0   6   14.08    0.55
   3   0   5   -0.05    0.03
   3   0   4    8.95    0.40
   3   0   3    0.03    0.04
   3   0   2   83.09    1.77
   3   0   1    0.03    0.05
   3   0   0    1.91    0.09
   3   0  -1    0.02    0.04
   3   1  -1   44.22    1.01
   3   1   0    3.02    0.11
   3   1   1    4.99    0.16
   3   1   2   35.98    0.88
   3   1   3    2.71    0.12
   3   1   4   12.77    0.51
   3   1   5    2.39    0.12
   3   1   6    4.00    0.17
   3   1   7    7.02    0.27
   3   1   8    1.77    0.13
   3   1   9    1.33    0.14
   3   1  10    0.05    0.06
   3   1  11    0.08    0.06
   3   1  12    0.38    0.12
   3   1  13    0.02    0.06
   3   1  14    0.09    0.09
   3   1  15    0.00    0.07
   3   1 -16    0.02    0.08
   3   1 -15    0.69    0.18
   3   1 -14    0.01    0.08
   3   1 -13    0.22    0.09
   3   1 -12    4.79    0.28
   3   1 -11    1.13    0.12
   3   1 -10    0.11    0.06
   3   1  -9    0.06    0.06
   3   1  -8    2.09    0.14
   3   1  -7   53.79    1.57
   3   1  -6   91.02    2.11
   3   1  -5   37.66    1.04
   3   1  -4   12.24    0.43
   3   1  -3   24.32    0.63
   3   1  -2    0.11    0.04
   3   0  -2    1.20    0.07
   3   0  -3   -0.01    0.05
   3   0  -4    0.79    0.07
   3   0  -5    0.01    0.04
   3   0  -6   20.74    0.70
   3   0  -7   -0.01    0.05
   3   0  -8    1.52    0.14
   3   0  -9    0.03    0.05
   3   0 -10    3.69    0.21
   3   0 -11    0.02    0.05
   3   0 -12   14.06    0.71
   3   0 -13   -0.07    0.05
   3   0 -14    0.19    0.08
   3   0 -15    0.10    0.06
   3   0 -16    0.18    0.13
   2   0  -8  233.87   19.33
   2  -1  -1   86.80    7.09
   2   1  -1   97.54    7.04
   3  -1 -16   -0.10    0.06
   3  -1 -15    0.32    0.15
   3  -1 -14   -0.03    0.07
   3  -1 -13    0.20    0.09
   3  -1 -12    5.17    0.29
   3  -1 -11    1.05    0.12
   3  -1 -10    0.07    0.06
   3  -1  -9    0.07    0.07
   3  -1  -8    1.97    0.15
   3  -1  -7   55.79    1.61
   3  -1  -6   91.94    2.11
   3  -1  -5   37.34    1.00
   3  -1  -4   12.55    0.44
   3  -1  -3   24.50    0.65
   3  -1  -2   -0.05    0.04
   3  -2  -2    0.57    0.06
   3  -2  -3   13.90    0.46
   3  -2  -4   -0.02    0.04
   3  -2  -5    8.55    0.39
   3  -2  -6    0.77    0.08
   3  -2  -7    3.21    0.16
   3  -2  -8    4.85    0.21
   3  -2  -9    0.15    0.07
   3  -2 -10    0.08    0.07
   3  -2 -11    0.28    0.08
   3  -2 -12   -0.16    0.09
   3  -2 -13    1.51    0.14
   3  -2 -14    0.19    0.09
   3  -2 -15    0.01    0.09
   3  -2 -16   -0.01    0.08
   3  -3 -16    0.21    0.12
   3  -3 -15    0.03    0.07
   3  -3 -14    0.02    0.06
   3  -3 -13   -0.02    0.05
   3  -3 -12    0.28    0.11
   3  -3 -11    0.37    0.08
   3  -3 -10    0.20    0.07
   3  -3  -9    0.05    0.06
   3  -3  -8    0.07    0.05
   3  -3  -7    2.71    0.14
   3  -3  -6    4.76    0.19
   3  -3  -5    0.24    0.06
   3  -3  -4   15.67    0.52
   3  -3  -3    0.37    0.06
   3  -3  -2    0.11    0.04
   3  -4  -2    5.62    0.29
   3  -4  -3    0.26    0.05
   3  -4  -4    3.08    0.15
   3  -4  -5    4.08    0.16
   3  -4  -6    0.13    0.07
   3  -4  -7    3.64    0.18
   3  -4  -8    1.33    0.11
   3  -4  -9    0.08    0.05
   3  -4 -10   -0.03    0.05
   3  -4 -11   -0.01    0.07
   3  -4 -12    0.03    0.07
   3  -4 -13   -0.04    0.05
   3  -4 -14    0.00    0.09
   3  -4 -15   -0.01    0.07
   3  -4 -16    0.15    0.08
   3  -5 -16    0.00    0.04
   3  -5 -15    0.06    0.08
   3  -5 -14    0.00    0.08
   3  -5 -13    0.32    0.15
   3  -5 -12    0.00    0.07
   3  -5 -11    0.72    0.14
   3  -5 -10    0.49    0.10
   3  -5  -9   -0.03    0.06
   3  -5  -8    0.51    0.09
   3  -5  -7    4.11    0.19
   3  -5  -6    1.21    0.11
   3  -5  -5    0.52    0.07
   3  -5  -4    6.61    0.22
   3  -5  -3    5.67    0.20
   3  -5  -2   15.99    0.57
   3  -6  -2    3.07    0.14
   3  -6  -3    0.59    0.06
   3  -6  -4   45.75    1.38
   3  -6  -5    0.43    0.07
   3  -6  -6   11.32    0.53
   3  -6  -7    0.52    0.08
   3  -6  -8    0.04    0.05
   3  -6  -9    0.12    0.07
   3  -6 -10    0.04    0.06
   2   0  -8  246.22   19.42
   2  -1  -1   85.97    7.12
   2   1  -1   87.93    7.27
   3  -6 -11    0.05    0.06
   3  -6 -12    0.04    0.05
   3  -6 -13    0.04    0.08
   3  -6 -14    0.09    0.06
   3  -6 -15   -0.05    0.06
   3  -7 -15   -0.07    0.05
   3  -7 -14    0.16    0.09
   3  -7 -13    0.07    0.08
   3  -7 -12    0.00    0.08
   3  -7 -11    0.11    0.07
   3  -7 -10    0.80    0.14
   3  -7  -9    0.84    0.10
   3  -7  -8    0.22    0.09
   3  -7  -7    0.54    0.08
   3  -7  -6    3.60    0.19
   3  -7  -5    1.52    0.11
   3  -7  -4    2.20    0.14
   3  -7  -3    1.89    0.12
   3  -7  -2    4.60    0.19
   3  -8  -2    2.73    0.16
   3  -8  -3    7.13    0.26
   3  -8  -4    1.11    0.09
   3  -8  -5    0.55    0.07
   3  -8  -6    0.95    0.12
   3  -8  -7    1.24    0.14
   3  -8  -8    0.11    0.07
   3  -8  -9    0.64    0.10
   3  -8 -10    0.93    0.13
   3  -8 -11   -0.07    0.05
   3  -8 -12   -0.07    0.04
   3  -8 -13   -0.04    0.07
   3  -8 -14    0.01    0.10
   3  -9 -14   -0.05    0.07
   3  -9 -13    0.08    0.09
   3  -9 -12    0.05    0.09
   3  -9 -11    0.26    0.14
   3  -9 -10    0.23    0.11
   3  -9  -9    0.08    0.07
   3  -9  -8    0.10    0.09
   3  -9  -7    0.04    0.06
   3  -9  -6    1.10    0.11
   3  -9  -5    0.30    0.08
   3  -9  -4   -0.03    0.05
   3  -9  -3    5.67    0.23
   3  -9  -2   -0.06    0.05
   3 -10  -2    0.58    0.09
   3 -10  -3    0.95    0.12
   3 -10  -4    0.30    0.07
   3 -10  -5    2.31    0.17
   3 -10  -6    0.32    0.08
   3 -10  -7    0.67    0.13
   3 -10  -8    0.80    0.12
   3 -10  -9    0.12    0.08
   3 -10 -10    0.08    0.09
   3 -10 -11    0.03    0.07
   3 -10 -12    0.06    0.08
   3 -10 -13    0.33    0.14
   3 -11 -12    0.04    0.12
   3 -11 -11   -0.02    0.08
   3 -11 -10    0.03    0.07
   3 -11  -9   -0.13    0.08
   3 -11  -8    1.07    0.14
   3 -11  -7    2.97    0.22
   3 -11  -6    4.69    0.25
   3 -11  -5    1.08    0.13
   3 -11  -4    3.07    0.22
   3 -11  -3    0.98    0.13
   3 -11  -2    4.60    0.25
   3 -12  -2    0.10    0.06
   3 -12  -3    0.75    0.10
   3 -12  -4    0.03    0.06
   3 -12  -5   -0.05    0.06
   3 -12  -6   -0.01    0.07
   3 -12  -7    3.92    0.38
   3 -12  -8    1.70    0.27
   3 -12  -9    0.40    0.16
   2   0  -8  257.71   20.08
   2  -1  -1   91.37    7.09
   2   1  -1   88.84    7.10
   3 -12 -10    2.77    0.37
   3 -12 -11   -0.22    0.08
   3 -13 -10    0.62    0.18
   3 -13  -9    1.82    0.33
   3 -13  -8    0.01    0.07
   3 -13  -7    0.16    0.12
   3 -13  -6    4.73    0.43
   3 -13  -5   -0.05    0.08
   3 -13  -4    1.19    0.16
   3 -13  -3   -0.04    0.06
   3 -13  -2    0.92    0.11
   3 -14  -2    0.12    0.09
   3 -14  -3    0.11    0.08
   3 -14  -4    0.43    0.15
   3 -14  -5    0.02    0.06
   3 -14  -6    1.05    0.21
   3 -14  -7   -0.21    0.06
   3 -14  -8   -0.04    0.07
   3 -14  -9    0.00    0.08
   3 -15  -7    0.35    0.16
   3 -15  -6    0.03    0.08
   3 -15  -5    0.00    0.08
   3 -15  -4   -0.06    0.06
   3 -15  -3   -0.12    0.06
   3 -15  -2   -0.06    0.05
   3 -16  -2   -0.03    0.06
   3 -16  -3   -0.10    0.05
   3 -16  -4    0.30    0.09
   3 -16  -5    0.09    0.07
   4   1  -1    0.12    0.06
   4   1   0   11.31    0.43
   4   1   1   12.77    0.48
   4   1   2    1.59    0.11
   4   1   3   26.18    0.82
   4   1   4    3.75    0.17
   4   1   5   10.10    0.32
   4   1   6    0.00    0.03
   4   1   7    0.06    0.05
   4   1   8    0.68    0.11
   4   1   9    0.60    0.10
   4   1  10   -0.01    0.05
   4   1  11   -0.06    0.07
   4   1  12   -0.03    0.06
   4   1  13   -0.09    0.10
   4   1  14    0.06    0.09
   4   0  14   -0.01    0.06
   4   0  13    0.01    0.08
   4   0  12    0.08    0.06
   2   0  -8  253.02   19.70
   2  -1  -1   94.60    7.08
   2   1  -1   97.78    6.99
   4   0  11   -0.01    0.04
   4   0  10    0.07    0.08
   4   0   9    0.01    0.06
   4   0   8    0.65    0.10
   4   0   7   -0.02    0.04
   4   0   6    0.52    0.07
   4   0   5   -0.06    0.03
   4   0   4   46.18    1.37
   4   0   3   -0.01    0.04
   4   0   2   37.16    1.07
   4   0   1   -0.09    0.03
   4   0   0    0.02    0.04
   4   0  -1    0.05    0.04
   4  -1  -1    0.21    0.05
   4  -1   0   10.78    0.40
   4  -1   1   12.15    0.45
   4  -1   2    1.41    0.11
   4  -1   3   25.00    0.77
   4  -1   4    3.87    0.17
   4  -1   5    8.69    0.44
   4  -1   6    0.01    0.04
   4  -1   7    0.07    0.04
   4  -1   8    0.94    0.10
   4  -1   9    0.54    0.11
   4  -1  10   -0.01    0.06
   4  -1  11   -0.02    0.06
   4  -1  12    0.02    0.07
   4  -1  13   -0.17    0.07
   4  -1  14   -0.08    0.06
   4  -2  14    0.25    0.08
   4  -2  13    0.19    0.13
   4  -2  12   -0.08    0.06
   4  -2  11    0.98    0.21
   4  -2  10   -0.04    0.05
   4  -2   9    0.01    0.07
   4  -2   8    0.17    0.08
   4  -2   7    3.52    0.18
   4  -2   6    1.31    0.11
   4  -2   5    1.76    0.11
   4  -2   4    1.45    0.10
   4  -2   3    1.53    0.10
   4  -2   2    8.02    0.37
   4  -2   1    2.58    0.14
   4  -2   0    4.05    0.16
   4  -2  -1    0.03    0.05
   4  -3  -1    0.13    0.08
   4  -3   0    5.58    0.22
   4  -3   1    3.15    0.15
   4  -3   2    1.45    0.09
   4  -3   3    0.83    0.08
   4  -3   4    0.02    0.04
   4  -3   5    0.27    0.07
   4  -3   6    0.06    0.09
   4  -3   7    0.06    0.05
   4  -3   8    0.03    0.04
   4  -3   9    0.33    0.08
   4  -3  10   -0.02    0.05
   4  -3  11    0.12    0.09
   4  -3  12    0.14    0.09
   4  -3  13   -0.02    0.07
   4  -3  14    0.21    0.09
   4  -4  13    0.11    0.07
   4  -4  12    0.01    0.08
   4  -4  11    0.26    0.12
   4  -4  10    0.72    0.12
   4  -4   9    0.02    0.05
   4  -4   8    0.13    0.06
   4  -4   7    1.52    0.14
   4  -4   6    0.00    0.05
   4  -4   5    5.51    0.23
   4  -4   4    3.37    0.17
   4  -4   3    0.03    0.04
   4  -4   2    3.33    0.16
   4  -4   1    3.69    0.16
   4  -4   0   17.83    0.61
   4  -4  -1   21.18    0.66
   4  -5  -1    2.61    0.13
   4  -5   0   10.94    0.45
   4  -5   1   10.29    0.47
   4  -5   2    5.43    0.22
   4  -5   3    0.26    0.08
   4  -5   4   12.54    0.53
   4  -5   5    1.23    0.11
   4  -5   6    2.64    0.16
   4  -5   7    0.37    0.10
   4  -5   8    4.01    0.26
   2   0  -8  260.85   19.63
   2  -1  -1   87.52    7.02
   2   1  -1   85.11    6.84
   4  -5   9    5.48    0.30
   4  -5  10    7.16    0.34
   4  -5  11    0.83    0.21
   4  -5  12    0.21    0.14
   4  -5  13    0.05    0.10
   4  -6  13   -0.04    0.08
   4  -6  12    0.05    0.08
   4  -6  11   -0.11    0.09
   4  -6  10   11.94    0.70
   4  -6   9   -0.03    0.10
   4  -6   8    5.53    0.29
   4  -6   7    0.32    0.10
   4  -6   6   11.69    0.58
   4  -6   5    1.74    0.14
   4  -6   4    1.48    0.13
   4  -6   3    0.07    0.06
   4  -6   2    0.23    0.07
   4  -6   1    0.16    0.06
   4  -6   0    2.65    0.14
   4  -6  -1    2.24    0.12
   4  -7  -1    0.20    0.07
   4  -7   0    0.25    0.05
   4  -7   1    2.51    0.16
   4  -7   2    0.18    0.06
   4  -7   3    0.93    0.10
   4  -7   4   28.64    1.02
   4  -7   5    0.01    0.06
   4  -7   6    0.89    0.13
   4  -7   7    4.19    0.23
   4  -7   8    0.17    0.07
   4  -7   9    1.02    0.23
   4  -7  10    2.79    0.32
   4  -7  11    0.01    0.07
   4  -7  12   -0.13    0.07
   4  -8  12    0.01    0.09
   4  -8  11    0.01    0.09
   4  -8  10    0.33    0.14
   4  -8   9    0.59    0.16
   4  -8   8    0.09    0.07
   4  -8   7    3.15    0.21
   4  -8   6    0.12    0.08
   4  -8   5    0.06    0.05
   4  -8   4    0.10    0.05
   4  -8   3    0.94    0.12
   4  -8   2    0.98    0.09
   4  -8   1    5.40    0.22
   4  -8   0    0.21    0.08
   4  -8  -1    6.07    0.25
   4  -9  -1    4.64    0.21
   4  -9   0    0.09    0.05
   4  -9   1   -0.01    0.04
   4  -9   2    0.01    0.04
   4  -9   3    1.08    0.11
   4  -9   4    0.36    0.10
   4  -9   5    0.13    0.06
   4  -9   6    0.21    0.10
   4  -9   7    0.35    0.08
   4  -9   8    0.18    0.10
   4  -9   9   -0.02    0.05
   4  -9  10   -0.03    0.08
   4  -9  11    0.08    0.06
   4 -10  10    0.18    0.10
   4 -10   9   -0.07    0.06
   4 -10   8    0.15    0.08
   4 -10   7    0.37    0.15
   4 -10   6    0.15    0.08
   4 -10   5    0.00    0.05
   4 -10   4    0.03    0.05
   4 -10   3    0.76    0.11
   4 -10   2    0.18    0.09
   4 -10   1    0.61    0.10
   4 -10   0    0.40    0.10
   4 -10  -1    0.71    0.11
   4 -11  -1    0.07    0.09
   4 -11   0    0.88    0.12
   4 -11   1    0.03    0.05
   4 -11   2    0.83    0.10
   4 -11   3    0.95    0.14
   2   0  -8  257.15   19.98
   2  -1  -1   96.05    6.73
   2   1  -1   84.35    7.16
   4 -11   4    4.01    0.22
   4 -11   5    0.31    0.11
   4 -11   6   -0.07    0.05
   4 -11   7   -0.02    0.04
   4 -11   8    0.20    0.08
   4 -11   9    0.06    0.08
   4 -11  10    0.06    0.08
   4 -12   9    0.01    0.09
   4 -12   8    0.12    0.07
   4 -12   7    0.12    0.09
   4 -12   6    0.09    0.09
   4 -12   5   -0.02    0.04
   4 -12   4    0.01    0.06
   4 -12   3   -0.08    0.04
   4 -12   2    5.27    0.26
   4 -12   1    0.04    0.07
   4 -12   0    1.01    0.11
   4 -12  -1    0.08    0.07
   4 -13  -1    0.07    0.09
   4 -13   0    1.48    0.20
   4 -13   1    1.23    0.20
   4 -13   2   -0.03    0.05
   4 -13   3   -0.02    0.05
   4 -13   4    0.10    0.09
   4 -13   5   -0.13    0.06
   4 -13   6    0.13    0.08
   4 -13   7    0.80    0.17
   4 -14   6   -0.02    0.06
   4 -14   5    0.04    0.07
   4 -14   4    0.05    0.07
   4 -14   3   -0.06    0.08
   4 -14   2   -0.01    0.07
   4 -14   1    0.05    0.07
   4 -14   0    0.18    0.10
   4 -14  -1    0.01    0.05
   4 -15  -1    0.14    0.09
   4 -15   0    0.11    0.07
   4 -15   1   -0.06    0.06
   4 -15   2   -0.06    0.08
   4 -15   3   -0.01    0.08
   4 -15   4    0.18    0.06
   4 -16   0   -0.11    0.05
   4 -16  -1   -0.17    0.08
   2   0  -8  259.36   19.70
   2  -1  -1   89.44    6.98
   2   1  -1   84.79    6.88
   4 -16  -2    0.49    0.17
   4 -15  -6    0.09    0.09
   4 -15  -5   -0.01    0.06
   4 -15  -4    0.00    0.06
   4 -15  -3    0.06    0.09
   4 -15  -2    0.09    0.09
   4 -14  -2    0.07    0.08
   4 -14  -3    0.02    0.07
   4 -14  -4    0.00    0.06
   4 -14  -5    0.03    0.08
   4 -14  -6    0.16    0.09
   4 -14  -7    0.02    0.06
   4 -14  -8    0.22    0.11
   4 -13 -10    0.41    0.16
   4 -13  -9    0.00    0.07
   4 -13  -8   -0.09    0.10
   4 -13  -7    0.05    0.08
   4 -13  -6    0.03    0.08
   4 -13  -5    0.11    0.08
   4 -13  -4    1.02    0.22
   4 -13  -3    0.09    0.07
   4 -13  -2    0.98    0.21
   4 -12  -2    2.28    0.18
   4 -12  -3    0.10    0.07
   4 -12  -4    0.05    0.05
   4 -12  -5    0.06    0.06
   4 -12  -6   -0.01    0.05
   4 -12  -7    0.07    0.10
   4 -12  -8    0.13    0.09
   4 -12  -9   -0.02    0.06
   4 -12 -10    0.32    0.15
   4 -12 -11    0.14    0.13
   4 -11 -12    0.14    0.11
   4 -11 -11    1.14    0.26
   4 -11 -10    1.13    0.25
   4 -11  -9    0.11    0.09
   4 -11  -8    1.33    0.25
   4 -11  -7    0.19    0.12
   4 -11  -6    3.86    0.25
   4 -11  -5    7.53    0.33
   4 -11  -4    1.30    0.16
   4 -11  -3    0.31    0.07
   4 -11  -2    1.02    0.13
   4 -10  -2    0.00    0.05
   4 -10  -3    0.34    0.10
   4 -10  -4    0.61    0.09
   4 -10  -5    0.21    0.09
   4 -10  -6    0.17    0.09
   4 -10  -7    0.30    0.08
   4 -10  -8    0.09    0.07
   4 -10  -9    0.26    0.13
   4 -10 -10    0.02    0.08
   4 -10 -11    0.01    0.08
   4 -10 -12    0.03    0.09
   4 -10 -13    0.08    0.07
   2   0  -8  255.70   19.83
   2  -1  -1   79.24    7.25
   2   1  -1   92.67    6.96
   4  -9 -14    0.07    0.08
   4  -9 -13   -0.13    0.08
   4  -9 -12   -0.14    0.07
   4  -9 -11    0.03    0.09
   4  -9 -10   -0.19    0.10
   4  -9  -9    0.10    0.07
   4  -9  -8    0.02    0.06
   4  -9  -7    1.81    0.17
   4  -9  -6    0.00    0.04
   4  -9  -5    0.31    0.09
   4  -9  -4    0.52    0.08
   4  -9  -3    0.00    0.04
   4  -9  -2    2.50    0.16
   4  -8  -2    1.42    0.12
   4  -8  -3    1.46    0.12
   4  -8  -4    3.07    0.18
   4  -8  -5    0.50    0.10
   4  -8  -6    0.62    0.08
   4  -8  -7    0.80    0.10
   4  -8  -8    1.15    0.15
   4  -8  -9    0.81    0.11
   4  -8 -10    0.03    0.07
   4  -8 -11    0.05    0.11
   4  -8 -12    0.00    0.08
   4  -8 -13    0.14    0.08
   4  -8 -14    0.09    0.09
   4  -7 -15    0.00    0.08
   4  -7 -14    0.08    0.07
   4  -7 -13    0.02    0.06
   4  -7 -12   -0.06    0.06
   4  -7 -11    0.05    0.06
   4  -7 -10    0.09    0.10
   4  -7  -9    0.43    0.11
   4  -7  -8    1.47    0.15
   4  -7  -7    0.40    0.10
   4  -7  -6    0.80    0.10
   4  -7  -5    7.94    0.29
   4  -7  -4   10.67    0.52
   4  -7  -3    0.20    0.08
   4  -7  -2    0.24    0.06
   4  -6  -2    0.15    0.06
   4  -6  -3    1.38    0.11
   4  -6  -4   19.56    0.71
   4  -6  -5   -0.04    0.05
   4  -6  -6    2.74    0.17
   4  -6  -7    0.01    0.05
   4  -6  -8    6.42    0.29
   4  -6  -9   -0.02    0.05
   4  -6 -10    1.60    0.14
   4  -6 -11    0.00    0.06
   4  -6 -12   -0.03    0.06
   4  -6 -13   -0.15    0.06
   4  -6 -14   -0.05    0.07
   4  -6 -15    0.11    0.08
   4  -5 -15   -0.03    0.06
   4  -5 -14    0.01    0.07
   4  -5 -13   -0.11    0.07
   4  -5 -12    0.17    0.08
   4  -5 -11    0.12    0.09
   4  -5 -10    0.08    0.11
   4  -5  -9    0.03    0.08
   4  -5  -8    0.83    0.11
   4  -5  -7    0.35    0.07
   4  -5  -6    2.10    0.14
   4  -5  -5   10.39    0.32
   4  -5  -4    7.44    0.27
   4  -5  -3    0.15    0.08
   4  -5  -2   17.31    0.62
   4  -4  -2    6.15    0.22
   4  -4  -3    0.09    0.05
   4  -4  -4    7.45    0.36
   4  -4  -5    2.56    0.16
   4  -4  -6    1.16    0.11
   4  -4  -7    0.04    0.04
   4  -4  -8   -0.04    0.05
   4  -4  -9    1.46    0.13
   4  -4 -10    0.04    0.05
   4  -4 -11    0.50    0.10
   4  -4 -12    0.50    0.09
   4  -4 -13   -0.11    0.07
   2   0  -8  249.06   19.98
   2  -1  -1   94.50    7.06
   2   1  -1   91.48    6.91
   4  -4 -14    0.03    0.07
   4  -4 -15   -0.06    0.07
   4  -4 -16   -0.09    0.06
   4  -3 -16    0.06    0.07
   4  -3 -15   -0.33    0.07
   4  -3 -14    0.02    0.08
   4  -3 -13    0.07    0.07
   4  -3 -12    0.09    0.06
   4  -3 -11    1.71    0.16
   4  -3 -10    0.62    0.11
   4  -3  -9   -0.02    0.06
   4  -3  -8    1.55    0.14
   4  -3  -7   -0.01    0.06
   4  -3  -6    1.80    0.11
   4  -3  -5    2.12    0.12
   4  -3  -4    0.25    0.06
   4  -3  -3    1.51    0.11
   4  -3  -2    7.08    0.29
   4  -2  -2    1.91    0.12
   4  -2  -3    4.34    0.17
   4  -2  -4    0.24    0.07
   4  -2  -5    2.42    0.14
   4  -2  -6    0.16    0.04
   4  -2  -7    0.91    0.09
   4  -2  -8    0.06    0.05
   4  -2  -9    3.06    0.18
   4  -2 -10    1.90    0.16
   4  -2 -11    0.13    0.07
   4  -2 -12    0.14    0.08
   4  -2 -13   -0.02    0.07
   4  -2 -14   -0.02    0.06
   4  -2 -15    0.25    0.11
   4  -2 -16    0.05    0.07
   4  -1 -16    0.18    0.11
   4  -1 -15    0.28    0.12
   4  -1 -14    0.18    0.08
   4  -1 -13   -0.07    0.07
   4  -1 -12    1.01    0.14
   4  -1 -11    7.38    0.33
   4  -1 -10    9.24    0.35
   4  -1  -9    5.47    0.26
   4  -1  -8    1.24    0.11
   4  -1  -7    6.36    0.25
   4  -1  -6    1.65    0.12
   4  -1  -5   14.33    0.55
   4  -1  -4    3.27    0.15
   4  -1  -3    3.44    0.15
   4  -1  -2   41.60    1.18
   4   0  -2   22.52    0.65
   4   0  -3   -0.02    0.03
   4   0  -4    0.81    0.10
   4   0  -5   -0.02    0.04
   4   0  -6    0.05    0.04
   4   0  -7    0.00    0.03
   4   0  -8    3.05    0.17
   4   0  -9   -0.04    0.06
   4   0 -10    7.04    0.32
   4   0 -11   -0.07    0.08
   4   0 -12    0.20    0.09
   4   0 -13    0.13    0.07
   4   0 -14    0.33    0.12
   4   0 -15    0.11    0.08
   4   0 -16    0.31    0.17
   4   1 -16    0.15    0.13
   4   1 -15    0.08    0.09
   4   1 -14   -0.04    0.06
   4   1 -13   -0.04    0.05
   4   1 -12    0.99    0.12
   4   1 -11    7.89    0.35
   4   1 -10    9.06    0.35
   4   1  -9    5.30    0.24
   4   1  -8    1.26    0.11
   4   1  -7    5.49    0.25
   4   1  -6    1.81    0.12
   4   1  -5   14.42    0.57
   4   1  -4    3.16    0.16
   4   1  -3    3.26    0.14
   4   1  -2   41.37    1.11
   2   0  -8  244.28   19.32
   2  -1  -1   88.38    7.09
   2   1  -1   90.38    6.99
   5 -15  -1    0.09    0.08
   5 -15   0    0.01    0.07
   5 -15   1    0.11    0.10
   5 -14   4   -0.07    0.05
   5 -14   3    0.04    0.05
   5 -14   2    0.13    0.09
   5 -14   1    0.01    0.07
   5 -14   0    0.04    0.07
   5 -14  -1    0.21    0.10
   5 -13  -1   -0.02    0.06
   5 -13   0    0.08    0.11
   5 -13   1   -0.06    0.06
   5 -13   2    0.05    0.06
   5 -13   3    0.98    0.22
   5 -13   4   -0.04    0.07
   5 -13   5   -0.05    0.08
   5 -13   6    0.25    0.12
   5 -12   7   -0.01    0.06
   5 -12   6    0.07    0.09
   5 -12   5    0.06    0.07
   5 -12   4    0.01    0.08
   5 -12   3    0.21    0.08
   5 -12   2    0.33    0.15
   5 -12   1    0.18    0.08
   5 -12   0    0.21    0.11
   5 -12  -1    0.17    0.07
   5 -11  -1    2.35    0.17
   5 -11   0    4.03    0.23
   5 -11   1    0.49    0.12
   5 -11   2    0.00    0.06
   5 -11   3    0.01    0.08
   5 -11   4    0.14    0.08
   5 -11   5   -0.08    0.06
   5 -11   6    0.16    0.07
   5 -11   7   -0.07    0.07
   5 -11   8    0.10    0.07
   5 -10   9    0.19    0.08
   5 -10   8    0.33    0.13
   5 -10   7    0.11    0.08
   5 -10   6    0.05    0.06
   5 -10   5    0.03    0.07
   5 -10   4   -0.08    0.06
   5 -10   3    0.89    0.13
   5 -10   2    0.10    0.07
   5 -10   1    0.07    0.06
   5 -10   0    0.57    0.08
   5 -10  -1    0.39    0.08
   5  -9  -1    0.14    0.06
   2   0  -8  256.12   20.53
   2  -1  -1   85.42    7.29
   2   1  -1   92.30    7.15
   5  -9   0    0.89    0.14
   5  -9   1    0.10    0.08
   5  -9   2    0.10    0.08
   5  -9   3    0.51    0.11
   5  -9   4   -0.02    0.06
   5  -9   5    0.56    0.12
   5  -9   6    0.05    0.09
   5  -9   7    0.03    0.07
   5  -9   8   -0.04    0.06
   5  -9   9    0.58    0.19
   5  -9  10    0.00    0.07
   5  -8  11    0.40    0.16
   5  -8  10    0.02    0.09
   5  -8   9    0.35    0.14
   5  -8   8    1.13    0.24
   5  -8   7    0.37    0.13
   5  -8   6    4.17    0.25
   5  -8   5    3.19    0.22
   5  -8   4    0.27    0.08
   5  -8   3    2.44    0.21
   5  -8   2    2.06    0.15
   5  -8   1    1.00    0.10
   5  -8   0    1.05    0.12
   5  -8  -1    1.24    0.12
   5  -7  -1    0.27    0.09
   5  -7   0   16.31    0.69
   5  -7   1    0.02    0.06
   5  -7   2    0.14    0.06
   5  -7   3   11.12    0.57
   5  -7   4    0.45    0.10
   5  -7   5    4.18    0.24
   5  -7   6    1.84    0.17
   5  -7   7   -0.05    0.09
   5  -7   8    0.46    0.20
   5  -7   9    0.48    0.16
   5  -7  10    0.41    0.14
   5  -7  11    0.13    0.09
   5  -6  12   -0.04    0.08
   5  -6  11    0.09    0.06
   5  -6  10    0.19    0.09
   5  -6   9    0.03    0.07
   5  -6   8    0.12    0.08
   5  -6   7    0.79    0.13
   5  -6   6   43.66    1.62
   5  -6   5    0.91    0.17
   5  -6   4    5.94    0.27
   5  -6   3    0.39    0.10
   5  -6   2   13.58    0.61
   5  -6   1    0.72    0.09
   5  -6   0    0.25    0.07
   5  -6  -1    0.88    0.09
   5  -5  -1    2.38    0.15
   5  -5   0   14.38    0.61
   5  -5   1    0.89    0.09
   5  -5   2    7.06    0.28
   5  -5   3    0.00    0.05
   5  -5   4    5.65    0.26
   5  -5   5   13.14    0.65
   5  -5   6   12.92    0.68
   5  -5   7    3.32    0.23
   5  -5   8    1.10    0.17
   5  -5   9    1.01    0.18
   5  -5  10    0.68    0.19
   5  -5  11    0.36    0.14
   5  -5  12   -0.02    0.06
   5  -4  12    1.08    0.25
   5  -4  11    0.35    0.17
   5  -4  10    0.35    0.12
   5  -4   9   -0.02    0.07
   5  -4   8    0.43    0.13
   5  -4   7    0.76    0.11
   5  -4   6    0.12    0.06
   5  -4   5    0.61    0.08
   5  -4   4    0.10    0.07
   5  -4   3    2.24    0.14
   5  -4   2    2.80    0.16
   5  -4   1    8.51    0.42
   5  -4   0    0.82    0.09
   5  -4  -1    0.25    0.05
   2   0  -8  239.57   18.63
   2  -1  -1   91.33    6.98
   2   1  -1   89.35    7.05
   5  -3  -1    3.05    0.14
   5  -3   0    0.00    0.03
   5  -3   1    2.85    0.14
   5  -3   2    0.90    0.10
   5  -3   3    0.67    0.11
   5  -3   4    0.34    0.07
   5  -3   5    0.02    0.05
   5  -3   6    0.11    0.08
   5  -3   7    0.03    0.06
   5  -3   8   -0.08    0.05
   5  -3   9    0.02    0.08
   5  -3  10    0.12    0.12
   5  -3  11    0.52    0.15
   5  -3  12    0.02    0.08
   5  -2  13   -0.01    0.08
   5  -2  12   -0.12    0.09
   5  -2  11   -0.01    0.05
   5  -2  10    0.07    0.07
   5  -2   9    0.87    0.13
   5  -2   8    0.44    0.08
   5  -2   7    1.32    0.11
   5  -2   6    0.08    0.05
   5  -2   5    0.06    0.04
   5  -2   4    0.02    0.05
   5  -2   3    9.10    0.45
   5  -2   2    1.46    0.10
   5  -2   1    0.03    0.03
   5  -2   0    0.51    0.06
   5  -2  -1    4.73    0.19
   5  -1  -1   22.77    0.77
   5  -1   0    3.49    0.15
   5  -1   1   11.27    0.50
   5  -1   2    0.13    0.06
   5  -1   3    0.03    0.04
   5  -1   4    1.97    0.13
   5  -1   5    3.42    0.18
   5  -1   6   -0.01    0.05
   5  -1   7    0.03    0.05
   5  -1   8   -0.01    0.07
   5  -1   9   -0.01    0.06
   5  -1  10    0.16    0.08
   5  -1  11    0.05    0.07
   5  -1  12    0.22    0.13
   5  -1  13   -0.02    0.07
   5   0  13   -0.04    0.06
   5   0  12    1.96    0.34
   5   0  11   -0.11    0.05
   5   0  10    0.27    0.11
   5   0   9    0.01    0.05
   5   0   8    0.01    0.07
   5   0   7    0.06    0.04
   5   0   6    0.39    0.09
   5   0   5   -0.05    0.04
   5   0   4    6.10    0.24
   5   0   3    0.05    0.04
   5   0   2    1.73    0.13
   5   0   1    0.01    0.03
   5   0   0   57.65    1.68
   5   0  -1   -0.01    0.05
   5   1  -1   22.50    0.77
   5   1   0    3.37    0.16
   5   1   1   13.02    0.49
   5   1   2    0.16    0.05
   5   1   3   -0.07    0.04
   5   1   4    2.05    0.15
   5   1   5    3.43    0.17
   5   1   6    0.03    0.04
   5   1   7    0.05    0.04
   5   1   8   -0.05    0.06
   5   1   9    0.01    0.04
   5   1  10    0.01    0.05
   5   1  11    0.07    0.07
   5   1  12   -0.04    0.10
   5   1  13   -0.06    0.08
   5   1 -16    0.22    0.12
   5   1 -15    0.31    0.21
   5   1 -14    0.36    0.14
   5   1 -13    0.31    0.13
   5   1 -12   -0.05    0.07
   2   0  -8  250.17   19.85
   2  -1  -1   92.55    7.11
   2   1  -1   89.03    6.93
   5   1 -11    0.35    0.14
   5   1 -10    0.38    0.09
   5   1  -9    1.81    0.14
   5   1  -8    1.23    0.13
   5   1  -7   -0.06    0.05
   5   1  -6   10.22    0.48
   5   1  -5    0.68    0.09
   5   1  -4    1.46    0.10
   5   1  -3   12.68    0.54
   5   1  -2   -0.01    0.04
   5   0  -2   24.67    0.79
   5   0  -3   -0.07    0.03
   5   0  -4    1.51    0.11
   5   0  -5    0.03    0.04
   5   0  -6    2.68    0.16
   5   0  -7   -0.06    0.03
   5   0  -8   -0.01    0.05
   5   0  -9   -0.01    0.04
   5   0 -10    0.30    0.06
   5   0 -11   -0.19    0.08
   5   0 -12    0.46    0.10
   5   0 -13   -0.01    0.07
   5   0 -14    0.59    0.24
   5   0 -15    0.30    0.13
   5   0 -16   -0.11    0.09
   5  -1 -16    0.15    0.09
   5  -1 -15    0.43    0.21
   5  -1 -14    0.26    0.15
   5  -1 -13    0.07    0.10
   5  -1 -12    0.03    0.06
   5  -1 -11    0.10    0.11
   5  -1 -10    0.28    0.10
   5  -1  -9    1.79    0.16
   5  -1  -8    1.62    0.13
   5  -1  -7    0.01    0.05
   5  -1  -6    8.67    0.34
   5  -1  -5    0.67    0.09
   5  -1  -4    1.41    0.12
   5  -1  -3   12.75    0.53
   5  -1  -2    0.09    0.05
   5  -2  -2    1.75    0.11
   5  -2  -3    1.98    0.12
   5  -2  -4    4.65    0.20
   5  -2  -5    1.06    0.10
   5  -2  -6    4.71    0.22
   5  -2  -7    2.18    0.17
   5  -2  -8    1.07    0.12
   5  -2  -9    4.04    0.24
   5  -2 -10    0.52    0.10
   5  -2 -11    0.07    0.06
   5  -2 -12   -0.04    0.05
   5  -2 -13    0.82    0.14
   5  -2 -14    0.21    0.14
   5  -2 -15    0.04    0.10
   5  -2 -16   -0.12    0.07
   5  -3 -15    0.38    0.15
   5  -3 -14   -0.05    0.06
   5  -3 -13   -0.07    0.05
   5  -3 -12    0.08    0.06
   5  -3 -11    0.19    0.08
   5  -3 -10    0.45    0.10
   5  -3  -9   -0.04    0.06
   5  -3  -8   -0.04    0.05
   5  -3  -7    0.12    0.08
   5  -3  -6    3.14    0.17
   5  -3  -5    0.33    0.07
   5  -3  -4    0.09    0.04
   5  -3  -3    2.32    0.13
   5  -3  -2    0.25    0.05
   5  -4  -2    7.47    0.38
   5  -4  -3    0.02    0.04
   5  -4  -4    8.15    0.41
   5  -4  -5    4.81    0.22
   5  -4  -6    1.59    0.14
   5  -4  -7   -0.07    0.05
   5  -4  -8   -0.02    0.06
   5  -4  -9    0.10    0.05
   5  -4 -10    0.09    0.10
   5  -4 -11    0.03    0.06
   5  -4 -12    0.04    0.06
   5  -4 -13    0.14    0.11
   5  -4 -14   -0.06    0.07
   5  -4 -15    0.12    0.09
   2   0  -8  263.94   20.34
   2  -1  -1   89.92    6.89
   2   1  -1   89.37    6.84
   5  -5 -15   -0.02    0.08
   5  -5 -14   -0.08    0.09
   5  -5 -13    0.01    0.07
   5  -5 -12   -0.14    0.06
   5  -5 -11    0.09    0.07
   5  -5 -10    0.00    0.06
   5  -5  -9    1.94    0.16
   5  -5  -8    0.31    0.07
   5  -5  -7   -0.05    0.04
   5  -5  -6    3.44    0.19
   5  -5  -5   -0.06    0.04
   5  -5  -4    3.52    0.18
   5  -5  -3    3.41    0.18
   5  -5  -2    0.00    0.07
   5  -6  -2    0.97    0.10
   5  -6  -3    0.06    0.07
   5  -6  -4    0.04    0.05
   5  -6  -5    0.62    0.07
   5  -6  -6    0.13    0.05
   5  -6  -7    0.36    0.08
   5  -6  -8    3.88    0.22
   5  -6  -9    0.00    0.06
   5  -6 -10    0.26    0.11
   5  -6 -11    0.12    0.07
   5  -6 -12    0.24    0.10
   5  -6 -13   -0.08    0.06
   5  -6 -14    0.00    0.08
   5  -6 -15    0.01    0.07
   5  -7 -14    0.03    0.06
   5  -7 -13   -0.04    0.08
   5  -7 -12    0.05    0.08
   5  -7 -11    0.07    0.07
   5  -7 -10   -0.06    0.07
   5  -7  -9    1.43    0.14
   5  -7  -8    0.53    0.11
   5  -7  -7    0.14    0.08
   5  -7  -6    0.02    0.07
   5  -7  -5    0.30    0.07
   5  -7  -4    0.64    0.09
   5  -7  -3    1.47    0.12
   5  -7  -2    1.13    0.11
   5  -8  -2    1.49    0.12
   5  -8  -3    6.16    0.27
   5  -8  -4    0.45    0.09
   5  -8  -5    0.83    0.12
   5  -8  -6    0.05    0.08
   5  -8  -7    0.34    0.12
   5  -8  -8    1.50    0.15
   5  -8  -9    0.10    0.08
   5  -8 -10    0.00    0.06
   5  -8 -11    0.03    0.07
   5  -8 -12    0.49    0.14
   5  -8 -13    0.25    0.14
   5  -8 -14    0.12    0.08
   5  -9 -13   -0.03    0.08
   5  -9 -12    0.09    0.09
   5  -9 -11    0.23    0.13
   5  -9 -10   -0.05    0.08
   5  -9  -9    0.05    0.10
   5  -9  -8   -0.06    0.05
   5  -9  -7    0.02    0.05
   5  -9  -6   -0.01    0.06
   5  -9  -5    1.78    0.15
   5  -9  -4    0.06    0.09
   5  -9  -3    0.08    0.06
   5  -9  -2    0.08    0.05
   5 -10  -2   -0.01    0.05
   5 -10  -3    0.05    0.06
   5 -10  -4    0.49    0.10
   5 -10  -5    0.36    0.09
   5 -10  -6    0.02    0.08
   5 -10  -7   -0.06    0.05
   5 -10  -8    0.47    0.15
   5 -10  -9   -0.06    0.07
   5 -10 -10   -0.04    0.08
   5 -10 -11    0.05    0.08
   5 -10 -12    0.00    0.08
   2   0  -8  260.27   20.42
   2  -1  -1   89.38    6.92
   2   1  -1   89.46    6.87
   5 -11 -11    0.06    0.08
   5 -11 -10    1.11    0.22
   5 -11  -9    2.51    0.26
   5 -11  -8   -0.07    0.07
   5 -11  -7    0.05    0.06
   5 -11  -6    0.61    0.19
   5 -11  -5    0.14    0.07
   5 -11  -4    0.13    0.08
   5 -11  -3    0.03    0.06
   5 -11  -2    1.08    0.14
   5 -12  -2    3.70    0.33
   5 -12  -3    0.09    0.09
   5 -12  -4    0.86    0.17
   5 -12  -5   -0.13    0.05
   5 -12  -6    0.37    0.15
   5 -12  -7    0.20    0.06
   5 -12  -8    0.38    0.10
   5 -12  -9    0.15    0.09
   5 -12 -10    0.04    0.08
   5 -13  -9   -0.06    0.08
   5 -13  -8    0.06    0.13
   5 -13  -7    0.10    0.08
   5 -13  -6   -0.02    0.10
   5 -13  -5    0.24    0.09
   5 -13  -4    0.13    0.09
   5 -13  -3    0.67    0.17
   5 -13  -2   -0.08    0.05
   5 -14  -2   -0.10    0.06
   5 -14  -3    0.05    0.09
   5 -14  -4   -0.08    0.04
   5 -14  -5    0.00    0.08
   5 -14  -6    0.31    0.10
   5 -14  -7    0.16    0.10
   5 -15  -4   -0.04    0.07
   5 -15  -3    0.07    0.08
   5 -15  -2    0.13    0.08
   6   1  -1   -0.01    0.05
   6   1   0    1.24    0.10
   6   1   1    4.66    0.22
   6   1   2    0.07    0.05
   6   1   3    0.35    0.08
   6   1   4    0.07    0.05
   6   1   5   -0.05    0.04
   6   1   6    0.03    0.10
   6   1   7    0.36    0.09
   6   1   8   -0.16    0.05
   6   1   9   -0.02    0.05
   6   1  10    0.33    0.12
   6   1  11    0.02    0.06
   6   1  12   -0.22    0.07
   2   0  -8  254.10   19.49
   2  -1  -1   78.19    7.15
   2   1  -1   86.72    7.05
   6   0  12    0.11    0.09
   6   0  11    0.03    0.07
   6   0  10    0.39    0.14
   6   0   9   -0.02    0.06
   6   0   8    5.32    0.29
   6   0   7    0.00    0.05
   6   0   6    0.02    0.10
   6   0   5    0.03    0.04
   6   0   4    1.85    0.13
   6   0   3    0.03    0.03
   6   0   2    0.86    0.10
   6   0   1   -0.04    0.05
   6   0   0    9.02    0.44
   6   0  -1    0.04    0.04
   6  -1  -1    0.00    0.04
   6  -1   0    1.15    0.11
   6  -1   1    5.18    0.23
   6  -1   2    0.02    0.05
   6  -1   3    0.27    0.07
   6  -1   4    0.15    0.05
   6  -1   5   -0.01    0.05
   6  -1   6   -0.06    0.09
   6  -1   7    0.52    0.10
   6  -1   8   -0.10    0.05
   6  -1   9    0.00    0.08
   6  -1  10    0.24    0.11
   6  -1  11   -0.04    0.08
   6  -1  12    0.00    0.05
   6  -2  11   -0.01    0.07
   6  -2  10    0.25    0.10
   6  -2   9    0.01    0.07
   6  -2   8    0.19    0.10
   6  -2   7    0.05    0.06
   6  -2   6    0.19    0.09
   6  -2   5    0.29    0.09
   6  -2   4    0.31    0.06
   6  -2   3    0.69    0.10
   6  -2   2    0.38    0.11
   6  -2   1    0.01    0.06
   6  -2   0    0.17    0.09
   6  -2  -1    4.66    0.22
   6  -3  -1    0.81    0.10
   6  -3   0    0.58    0.09
   6  -3   1    0.13    0.08
   6  -3   2    0.69    0.10
   6  -3   3    0.19    0.09
   6  -3   4    0.00    0.05
   6  -3   5    0.07    0.09
   6  -3   6    0.05    0.06
   6  -3   7    1.84    0.18
   6  -3   8    0.24    0.11
   6  -3   9    0.78    0.19
   6  -3  10    0.00    0.07
   6  -3  11    0.00    0.08
   6  -4  11   -0.03    0.09
   6  -4  10    0.06    0.06
   6  -4   9    0.16    0.10
   6  -4   8    5.01    0.46
   6  -4   7    2.70    0.22
   6  -4   6    2.97    0.20
   6  -4   5    0.19    0.09
   6  -4   4    1.61    0.15
   6  -4   3    0.10    0.07
   6  -4   2    0.29    0.09
   6  -4   1    3.41    0.19
   6  -4   0    0.32    0.08
   6  -4  -1    2.33    0.18
   6  -5  -1    0.92    0.11
   6  -5   0    2.03    0.14
   6  -5   1   17.68    0.76
   6  -5   2    6.22    0.27
   6  -5   3    0.86    0.15
   6  -5   4    2.48    0.21
   6  -5   5    1.71    0.16
   6  -5   6    1.18    0.13
   6  -5   7    2.39    0.21
   6  -5   8    0.22    0.12
   6  -5   9   -0.03    0.07
   6  -5  10    0.43    0.18
   6  -5  11   -0.07    0.07
   2   0  -8  274.31   21.22
   2  -1  -1   81.47    7.12
   2   1  -1   92.27    7.11
   6  -6  10    0.00    0.08
   6  -6   9   -0.03    0.07
   6  -6   8    0.20    0.09
   6  -6   7    0.05    0.08
   6  -6   6    0.54    0.11
   6  -6   5    0.05    0.06
   6  -6   4    2.77    0.19
   6  -6   3    2.06    0.20
   6  -6   2   63.33    2.15
   6  -6   1    1.25    0.16
   6  -6   0    2.38    0.17
   6  -6  -1    0.05    0.06
   6  -7  -1   10.87    0.57
   6  -7   0    0.79    0.14
   6  -7   1    7.57    0.33
   6  -7   2   -0.13    0.09
   6  -7   3    0.70    0.11
   6  -7   4    3.98    0.23
   6  -7   5    1.92    0.17
   6  -7   6    2.17    0.25
   6  -7   7    1.33    0.23
   6  -7   8    0.41    0.14
   6  -7   9   -0.12    0.07
   6  -7  10    0.21    0.09
   6  -8   9   -0.04    0.04
   6  -8   8    1.39    0.28
   6  -8   7    1.05    0.21
   6  -8   6   -0.06    0.08
   6  -8   5    1.12    0.25
   6  -8   4    3.43    0.23
   6  -8   3    0.90    0.15
   6  -8   2    7.41    0.34
   6  -8   1    7.20    0.32
   6  -8   0    0.27    0.10
   6  -8  -1    0.38    0.10
   6  -9  -1    0.11    0.06
   6  -9   0    0.04    0.08
   6  -9   1    0.81    0.11
   6  -9   2   -0.02    0.06
   6  -9   3    0.01    0.05
   6  -9   4    0.00    0.09
   6  -9   5    1.62    0.24
   6  -9   6    0.02    0.06
   6  -9   7   -0.08    0.09
   6  -9   8   -0.04    0.07
   6 -10   8   -0.02    0.09
   6 -10   7   -0.07    0.09
   6 -10   6    0.10    0.08
   6 -10   5    0.16    0.08
   6 -10   4    0.33    0.14
   6 -10   3    0.19    0.09
   6 -10   2    0.24    0.09
   6 -10   1    0.28    0.09
   6 -10   0    0.30    0.10
   6 -10  -1    0.10    0.06
   6 -11  -1    0.34    0.11
   6 -11   0   -0.01    0.08
   6 -11   1    0.07    0.07
   6 -11   2    0.11    0.06
   6 -11   3    0.14    0.08
   6 -11   4    0.09    0.06
   6 -11   5    0.04    0.07
   6 -11   6    0.01    0.07
   6 -11   7   -0.02    0.07
   6 -12   5   -0.01    0.08
   6 -12   4    0.09    0.06
   2   0  -8  255.20   20.10
   2  -1  -1   83.62    7.46
   2   1  -1   95.39    7.26
   6 -12   3    0.03    0.07
   6 -12   2    0.10    0.09
   6 -12   1    0.08    0.05
   6 -12   0    0.05    0.06
   6 -12  -1    0.56    0.19
   6 -13  -1    0.46    0.22
   6 -13   0    0.07    0.09
   6 -13   1    0.09    0.07
   6 -13   2    0.23    0.10
   6 -13   3    0.11    0.06
   6 -13   4    0.21    0.11
   6 -14   1    0.06    0.07
   6 -14   0    0.15    0.08
   6 -14  -1   -0.06    0.05
   6 -14  -2    0.23    0.12
   6 -14  -3    0.08    0.08
   6 -14  -4    0.13    0.07
   6 -13  -7   -0.04    0.10
   6 -13  -6    0.14    0.08
   6 -13  -5    0.16    0.10
   6 -13  -4    0.12    0.06
   6 -13  -3   -0.10    0.08
   6 -13  -2    0.35    0.11
   6 -12  -2    0.26    0.12
   6 -12  -3    0.12    0.08
   6 -12  -4    1.21    0.24
   6 -12  -5    0.14    0.07
   6 -12  -6    0.27    0.17
   6 -12  -7   -0.01    0.07
   6 -12  -8    0.60    0.22
   2   0  -8  255.17   19.81
   2  -1  -1   90.38    7.23
   2   1  -1   89.89    7.20
   6 -12  -9    0.04    0.06
   6 -11 -10    0.07    0.09
   6 -11  -9   -0.09    0.06
   6 -11  -8    0.00    0.10
   6 -11  -7    0.05    0.08
   6 -11  -6    0.18    0.11
   6 -11  -5    0.76    0.28
   6 -11  -4    1.41    0.24
   6 -11  -3    0.15    0.08
   6 -11  -2   -0.04    0.08
   6 -10  -2    0.03    0.04
   6 -10  -3    0.06    0.06
   6 -10  -4    0.46    0.11
   6 -10  -5    0.24    0.10
   6 -10  -6    0.06    0.08
   6 -10  -7    0.31    0.13
   6 -10  -8    0.26    0.11
   6 -10  -9    0.40    0.13
   6 -10 -10   -0.13    0.08
   6 -10 -11    0.15    0.10
   6  -9 -12    0.03    0.06
   6  -9 -11    0.06    0.07
   6  -9 -10   -0.08    0.05
   6  -9  -9    0.49    0.14
   6  -9  -8    0.05    0.09
   6  -9  -7    0.18    0.10
   6  -9  -6    0.26    0.10
   6  -9  -5    0.10    0.08
   6  -9  -4    0.06    0.08
   6  -9  -3    0.12    0.07
   6  -9  -2   -0.01    0.06
   6  -8  -2    5.52    0.28
   6  -8  -3    1.41    0.17
   6  -8  -4    2.43    0.17
   6  -8  -5    0.17    0.06
   6  -8  -6    0.57    0.10
   6  -8  -7    3.38    0.21
   6  -8  -8   -0.01    0.10
   6  -8  -9    0.09    0.10
   6  -8 -10   -0.07    0.06
   6  -8 -11   -0.12    0.05
   6  -8 -12    0.03    0.09
   6  -8 -13    0.18    0.10
   6  -7 -13    0.12    0.10
   6  -7 -12    0.14    0.10
   6  -7 -11    0.11    0.08
   6  -7 -10    0.02    0.08
   6  -7  -9   -0.04    0.04
   6  -7  -8    0.08    0.07
   6  -7  -7    0.21    0.09
   6  -7  -6    1.51    0.15
   6  -7  -5    0.00    0.10
   6  -7  -4    4.64    0.26
   6  -7  -3    0.13    0.08
   6  -7  -2    1.48    0.17
   6  -6  -2    6.51    0.30
   6  -6  -3    0.12    0.06
   6  -6  -4    0.36    0.07
   6  -6  -5    0.18    0.08
   6  -6  -6    0.18    0.07
   6  -6  -7    0.04    0.08
   6  -6  -8    0.39    0.10
   6  -6  -9    0.13    0.08
   6  -6 -10    0.08    0.08
   6  -6 -11    0.03    0.07
   6  -6 -12    0.24    0.11
   6  -6 -13    0.00    0.07
   6  -6 -14    0.01    0.07
   2   0  -8  262.35   20.40
   2  -1  -1   88.10    7.10
   2   1  -1   93.38    7.06
   6  -5 -14   -0.07    0.05
   6  -5 -13    0.18    0.13
   6  -5 -12   -0.10    0.06
   6  -5 -11   -0.03    0.07
   6  -5 -10    0.18    0.09
   6  -5  -9    0.01    0.05
   6  -5  -8   -0.08    0.10
   6  -5  -7    0.87    0.10
   6  -5  -6    0.79    0.11
   6  -5  -5    2.25    0.15
   6  -5  -4    5.02    0.26
   6  -5  -3    0.12    0.08
   6  -5  -2    3.90    0.21
   6  -4  -2    6.24    0.26
   6  -4  -3    2.59    0.17
   6  -4  -4   -0.02    0.04
   6  -4  -5    0.42    0.07
   6  -4  -6    2.85    0.17
   6  -4  -7    1.27    0.14
   6  -4  -8    1.31    0.13
   6  -4  -9    0.52    0.11
   6  -4 -10    0.33    0.10
   6  -4 -11    0.15    0.07
   6  -4 -12    0.01    0.05
   6  -4 -13   -0.02    0.06
   6  -4 -14    0.03    0.10
   6  -4 -15   -0.12    0.06
   6  -3 -15    0.26    0.12
   6  -3 -14    0.06    0.10
   6  -3 -13   -0.06    0.07
   6  -3 -12   -0.02    0.06
   6  -3 -11    0.12    0.07
   6  -3 -10    0.19    0.08
   6  -3  -9    0.07    0.09
   6  -3  -8    0.54    0.09
   6  -3  -7    0.08    0.06
   6  -3  -6    0.06    0.05
   6  -3  -5    2.14    0.13
   6  -3  -4    0.03    0.06
   6  -3  -3    1.26    0.13
   6  -3  -2    0.19    0.06
   6  -2  -2    0.02    0.04
   6  -2  -3    1.12    0.12
   6  -2  -4    5.03    0.23
   6  -2  -5    2.83    0.16
   6  -2  -6    0.00    0.05
   6  -2  -7    0.75    0.11
   6  -2  -8    0.78    0.11
   6  -2  -9    0.40    0.11
   6  -2 -10    1.43    0.13
   6  -2 -11    0.10    0.08
   6  -2 -12    0.42    0.15
   6  -2 -13    1.06    0.23
   6  -2 -14    0.25    0.10
   6  -2 -15    0.09    0.09
   6  -1 -15    0.09    0.08
   6  -1 -14    0.07    0.09
   6  -1 -13   -0.05    0.08
   6  -1 -12    0.06    0.08
   6  -1 -11    0.15    0.06
   6  -1 -10    0.82    0.14
   6  -1  -9   -0.01    0.07
   6  -1  -8    0.06    0.05
   6  -1  -7    3.46    0.19
   6  -1  -6    0.06    0.06
   6  -1  -5    6.45    0.26
   6  -1  -4    0.66    0.11
   6  -1  -3    2.07    0.15
   6  -1  -2    0.10    0.06
   6   0  -2    0.13    0.06
   6   0  -3    0.05    0.04
   6   0  -4   19.79    0.77
   6   0  -5    0.00    0.07
   6   0  -6    4.51    0.22
   6   0  -7   -0.01    0.05
   6   0  -8    1.29    0.12
   6   0  -9    0.03    0.06
   6   0 -10    0.64    0.12
   6   0 -11   -0.02    0.05
   6   0 -12    0.01    0.07
   6   0 -13    0.02    0.07
   6   0 -14    0.27    0.13
   2   0  -8  262.98   20.18
   2  -1  -1   84.03    6.89
   2   1  -1   93.22    6.81
   6   0 -15   -0.05    0.07
   6   1 -15    0.13    0.07
   6   1 -14    0.00    0.08
   6   1 -13    0.00    0.08
   6   1 -12    0.04    0.09
   6   1 -11    0.05    0.05
   6   1 -10    0.89    0.11
   6   1  -9    0.01    0.06
   6   1  -8    0.02    0.04
   6   1  -7    3.21    0.21
   6   1  -6   -0.03    0.05
   6   1  -5    5.81    0.25
   6   1  -4    0.37    0.07
   6   1  -3    2.24    0.15
   6   1  -2    0.04    0.06
   7 -13  -1    0.09    0.06
   7 -12   3    0.05    0.08
   7 -12   2   -0.01    0.07
   7 -12   1   -0.01    0.06
   7 -12   0   -0.07    0.04
   7 -12  -1   -0.04    0.07
   7 -11  -1   -0.09    0.06
   7 -11   0   -0.11    0.07
   7 -11   1    0.04    0.09
   7 -11   2   -0.03    0.08
   7 -11   3    0.11    0.08
   7 -11   4   -0.14    0.06
   7 -10   6    0.38    0.15
   7 -10   5    0.09    0.13
   7 -10   4    0.24    0.12
   7 -10   3    0.28    0.12
   7 -10   2   -0.03    0.07
   7 -10   1    0.11    0.07
   7 -10   0    0.29    0.11
   7 -10  -1    0.12    0.07
   7  -9  -1    0.02    0.05
   7  -9   0    0.12    0.09
   7  -9   1    0.30    0.14
   7  -9   2    0.20    0.08
   7  -9   3    0.05    0.06
   7  -9   4    1.44    0.26
   7  -9   5    0.09    0.10
   7  -9   6    0.10    0.09
   7  -9   7    0.15    0.09
   2   0  -8  257.69   20.15
   2  -1  -1   85.72    6.93
   2   1  -1   88.24    6.96
   7  -8   7    0.23    0.10
   7  -8   6    0.18    0.11
   7  -8   5   -0.18    0.06
   7  -8   4    1.11    0.23
   7  -8   3    1.71    0.23
   7  -8   2   -0.07    0.08
   7  -8   1    1.70    0.16
   7  -8   0    2.35    0.19
   7  -8  -1    0.56    0.11
   7  -7  -1    2.62    0.21
   7  -7   0    3.51    0.22
   7  -7   1    2.22    0.20
   7  -7   2    2.39    0.19
   7  -7   3    2.91    0.34
   7  -7   4    0.96    0.19
   7  -7   5    0.05    0.05
   7  -7   6    0.14    0.09
   7  -7   7    0.15    0.09
   7  -7   8    0.14    0.10
   7  -6   9    0.00    0.07
   7  -6   8    0.10    0.08
   7  -6   7    0.03    0.06
   7  -6   6   -0.06    0.08
   7  -6   5    0.13    0.09
   7  -6   4    0.15    0.09
   7  -6   3   -0.07    0.06
   7  -6   2    0.53    0.12
   7  -6   1    0.07    0.08
   7  -6   0    9.48    0.39
   7  -6  -1    1.25    0.14
   7  -5  -1    0.06    0.13
   7  -5   0    1.61    0.17
   7  -5   1    1.63    0.17
   7  -5   2    0.27    0.12
   7  -5   3    5.95    0.30
   7  -5   4    2.85    0.20
   7  -5   5    0.67    0.16
   7  -5   6    0.67    0.16
   7  -5   7    0.07    0.08
   7  -5   8   -0.05    0.10
   7  -5   9    0.08    0.07
   7  -4   9    0.18    0.08
   7  -4   8    0.14    0.09
   7  -4   7   -0.06    0.07
   7  -4   6   -0.08    0.06
   7  -4   5    0.01    0.07
   7  -4   4    9.49    0.39
   7  -4   3    6.99    0.32
   7  -4   2    5.48    0.28
   7  -4   1    0.43    0.11
   7  -4   0    0.98    0.12
   7  -4  -1    0.17    0.06
   7  -3  -1    0.17    0.07
   7  -3   0   -0.13    0.04
   7  -3   1    0.62    0.10
   7  -3   2    0.01    0.10
   7  -3   3    2.26    0.19
   7  -3   4    1.11    0.12
   7  -3   5    0.86    0.14
   7  -3   6    0.01    0.07
   7  -3   7    0.92    0.19
   7  -3   8    0.06    0.07
   7  -3   9   -0.04    0.06
   7  -3  10    0.03    0.06
   7  -2  10    0.37    0.18
   7  -2   9    0.27    0.15
   7  -2   8    0.19    0.13
   7  -2   7    0.05    0.06
   7  -2   6    0.13    0.09
   7  -2   5    0.10    0.07
   7  -2   4    0.34    0.10
   7  -2   3    0.80    0.13
   7  -2   2    0.07    0.06
   7  -2   1    0.01    0.05
   7  -2   0    0.03    0.04
   2   0  -8  264.60   20.26
   2  -1  -1   86.57    7.02
   2   1  -1   90.56    7.24
   7  -2  -1   -0.03    0.04
   7  -1  -1    1.20    0.12
   7  -1   0    0.12    0.07
   7  -1   1   -0.03    0.05
   7  -1   2    0.16    0.07
   7  -1   3    0.90    0.16
   7  -1   4    0.08    0.07
   7  -1   5    0.08    0.06
   7  -1   6    0.37    0.08
   7  -1   7    0.14    0.09
   7  -1   8   -0.02    0.06
   7  -1   9    0.49    0.20
   7  -1  10    0.31    0.14
   7   0  10   -0.03    0.08
   7   0   9   -0.08    0.09
   7   0   8   -0.06    0.05
   7   0   7    0.02    0.07
   7   0   6    2.59    0.20
   7   0   5    0.08    0.07
   7   0   4    6.48    0.31
   7   0   3    0.05    0.08
   7   0   2    0.17    0.06
   7   0   1   -0.06    0.04
   7   0   0    3.18    0.19
   7   0  -1    0.01    0.03
   7   1  -1    1.20    0.12
   7   1   0    0.14    0.07
   7   1   1    0.02    0.05
   7   1   2    0.13    0.07
   7   1   3    1.17    0.16
   7   1   4    0.04    0.06
   7   1   5    0.00    0.05
   7   1   6    0.41    0.09
   7   1   7    0.13    0.08
   7   1   8   -0.01    0.04
   7   1   9    0.36    0.19
   7   1  10    0.24    0.12
   7   1 -14    0.14    0.08
   7   1 -13   -0.01    0.08
   7   1 -12   -0.12    0.05
   7   1 -11    0.00    0.08
   7   1 -10    0.07    0.07
   7   1  -9    0.42    0.11
   7   1  -8   -0.05    0.05
   7   1  -7    0.03    0.09
   7   1  -6    0.10    0.07
   7   1  -5    0.02    0.05
   7   1  -4    0.06    0.06
   7   1  -3    1.50    0.13
   7   1  -2   -0.01    0.03
   7   0  -2    0.44    0.07
   7   0  -3   -0.03    0.04
   7   0  -4    2.46    0.16
   7   0  -5    0.01    0.04
   7   0  -6    0.11    0.06
   7   0  -7   -0.08    0.07
   7   0  -8    2.06    0.20
   7   0  -9   -0.02    0.05
   7   0 -10    0.27    0.08
   7   0 -11    0.19    0.08
   7   0 -12    0.20    0.10
   7   0 -13    0.15    0.09
   7   0 -14   -0.06    0.08
   7  -1 -14    0.02    0.08
   7  -1 -13    0.23    0.11
   7  -1 -12   -0.06    0.05
   7  -1 -11    0.13    0.10
   7  -1 -10    0.02    0.05
   7  -1  -9    0.44    0.12
   7  -1  -8   -0.07    0.05
   7  -1  -7   -0.09    0.09
   7  -1  -6    0.14    0.07
   7  -1  -5   -0.03    0.06
   7  -1  -4    0.14    0.07
   7  -1  -3    1.31    0.12
   7  -1  -2    0.06    0.05
   2   0  -8  251.45   19.62
   2  -1  -1   89.47    6.94
   2   1  -1   87.80    6.91
   7  -2  -2    0.43    0.08
   7  -2  -3    0.06    0.05
   7  -2  -4    0.14    0.06
   7  -2  -5    0.54    0.09
   7  -2  -6    0.14    0.07
   7  -2  -7    0.58    0.11
   7  -2  -8    1.85    0.15
   7  -2  -9    0.70    0.10
   7  -2 -10    0.03    0.06
   7  -2 -11    0.11    0.08
   7  -2 -12    0.03    0.06
   7  -2 -13   -0.05    0.07
   7  -2 -14    0.15    0.11
   7  -3 -14   -0.18    0.08
   7  -3 -13    0.03    0.09
   7  -3 -12    0.07    0.09
   7  -3 -11    0.20    0.10
   7  -3 -10   -0.07    0.05
   7  -3  -9    0.59    0.13
   7  -3  -8    0.02    0.06
   7  -3  -7    0.05    0.10
   7  -3  -6    0.02    0.10
   7  -3  -5    0.02    0.05
   7  -3  -4    0.08    0.06
   7  -3  -3    0.21    0.08
   7  -3  -2    1.41    0.12
   7  -4  -2    1.11    0.13
   7  -4  -3    5.19    0.27
   7  -4  -4    0.03    0.06
   7  -4  -5    0.70    0.11
   7  -4  -6    3.84    0.23
   7  -4  -7    0.06    0.07
   7  -4  -8   -0.08    0.06
   7  -4  -9    0.44    0.09
   7  -4 -10    0.17    0.11
   7  -4 -11    0.73    0.18
   7  -4 -12    0.07    0.08
   7  -4 -13    0.09    0.11
   7  -4 -14    0.16    0.09
   7  -5 -13    0.11    0.08
   7  -5 -12   -0.04    0.08
   7  -5 -11   -0.04    0.07
   7  -5 -10    0.24    0.12
   7  -5  -9    0.26    0.11
   7  -5  -8    0.78    0.15
   7  -5  -7    0.00    0.06
   7  -5  -6    1.17    0.11
   7  -5  -5    0.96    0.14
   7  -5  -4    0.04    0.08
   7  -5  -3   10.89    0.46
   7  -5  -2    0.06    0.09
   7  -6  -2   32.70    1.28
   7  -6  -3    0.26    0.10
   7  -6  -4    0.04    0.07
   7  -6  -5   -0.06    0.07
   7  -6  -6    2.09    0.19
   7  -6  -7    0.07    0.07
   7  -6  -8    0.49    0.12
   7  -6  -9    0.00    0.08
   7  -6 -10   -0.08    0.05
   7  -6 -11    0.00    0.08
   7  -6 -12    0.01    0.10
   7  -6 -13   -0.07    0.06
   7  -7 -12    0.08    0.08
   7  -7 -11    0.02    0.10
   7  -7 -10    0.32    0.11
   7  -7  -9   -0.04    0.08
   7  -7  -8    0.73    0.24
   7  -7  -7   -0.07    0.06
   7  -7  -6    0.82    0.12
   7  -7  -5    4.81    0.25
   7  -7  -4    0.13    0.09
   7  -7  -3    5.28    0.28
   7  -7  -2    0.57    0.13
   7  -8  -2    4.76    0.26
   7  -8  -3    5.53    0.29
   7  -8  -4    0.15    0.08
   2   0  -8  263.21   19.92
   2  -1  -1   87.86    7.01
   2   1  -1   86.26    6.93
   7  -8  -5   -0.02    0.08
   7  -8  -6    2.59    0.29
   7  -8  -7    0.71    0.17
   7  -8  -8    0.59    0.17
   7  -8  -9   -0.05    0.08
   7  -8 -10    0.07    0.09
   7  -8 -11    0.37    0.30
   7  -8 -12    0.00    0.07
   7  -9 -11    0.05    0.11
   7  -9 -10    0.17    0.11
   7  -9  -9    0.20    0.13
   7  -9  -8    0.01    0.05
   7  -9  -7   -0.09    0.07
   7  -9  -6    0.04    0.07
   7  -9  -5    0.09    0.08
   7  -9  -4    0.17    0.09
   7  -9  -3    0.13    0.11
   7  -9  -2   -0.09    0.06
   7 -10  -2    0.03    0.05
   7 -10  -3    1.73    0.23
   7 -10  -4    0.45    0.14
   7 -10  -5    0.09    0.09
   7 -10  -6    0.14    0.08
   7 -10  -7    0.08    0.09
   7 -10  -8    0.20    0.12
   7 -10  -9    0.23    0.10
   7 -10 -10    0.03    0.07
   7 -11  -8   -0.01    0.10
   7 -11  -7    0.20    0.08
   7 -11  -6    0.07    0.09
   7 -11  -5    0.10    0.12
   7 -11  -4    0.00    0.07
   7 -11  -3    0.12    0.09
   7 -11  -2    0.04    0.07
   7 -12  -2    0.20    0.09
   7 -12  -3    0.25    0.10
   7 -12  -4   -0.06    0.04
   7 -12  -5    0.14    0.09
   7 -12  -6    0.06    0.08
   7 -12  -7   -0.04    0.08
   7 -13  -3   -0.10    0.06
   7 -13  -2   -0.09    0.05
   8   1  -1    1.85    0.16
   2   0  -8  269.10   19.85
   2  -1  -1   87.67    6.86
   2   1  -1   88.00    6.85
   8   1   0    0.08    0.07
   8   1   1    0.10    0.08
   8   1   2   -0.11    0.05
   8   1   3   -0.09    0.06
   8   1   4    0.17    0.07
   8   1   5    1.10    0.24
   8   1   6    1.02    0.20
   8   1   7   -0.02    0.09
   8   1   8    0.01    0.09
   8   0   8    0.10    0.07
   8   0   7   -0.16    0.07
   8   0   6    0.20    0.09
   8   0   5    0.03    0.05
   8   0   4    0.34    0.12
   8   0   3    0.04    0.06
   8   0   2    4.39    0.26
   8   0   1   -0.01    0.05
   8   0   0    4.93    0.26
   8   0  -1    0.03    0.05
   8  -1  -1    2.09    0.16
   8  -1   0    0.05    0.08
   8  -1   1    0.36    0.08
   8  -1   2   -0.01    0.07
   8  -1   3   -0.09    0.04
   8  -1   4    0.06    0.06
   8  -1   5    1.39    0.20
   8  -1   6    0.34    0.18
   8  -1   7   -0.07    0.12
   8  -1   8    0.15    0.08
   8  -2   8    0.49    0.15
   8  -2   7    0.02    0.08
   8  -2   6    0.48    0.18
   8  -2   5    0.35    0.18
   8  -2   4    0.13    0.09
   8  -2   3    0.46    0.10
   8  -2   2    0.11    0.08
   8  -2   1    0.50    0.11
   8  -2   0    0.24    0.08
   8  -2  -1    2.41    0.16
   8  -3  -1    0.18    0.09
   8  -3   0    2.57    0.18
   8  -3   1    0.78    0.12
   8  -3   2   -0.03    0.07
   8  -3   3    2.27    0.30
   8  -3   4    0.03    0.06
   8  -3   5    0.22    0.10
   8  -3   6   -0.03    0.07
   8  -3   7    0.01    0.09
   8  -3   8    0.19    0.10
   8  -4   8   -0.11    0.05
   8  -4   7    0.06    0.07
   8  -4   6    0.19    0.09
   8  -4   5    0.48    0.15
   8  -4   4    0.03    0.07
   8  -4   3   -0.14    0.06
   8  -4   2    0.20    0.09
   8  -4   1   -0.02    0.07
   8  -4   0    4.16    0.24
   8  -4  -1    6.56    0.32
   8  -5  -1    4.80    0.28
   8  -5   0    4.98    0.28
   8  -5   1    0.98    0.17
   8  -5   2    0.02    0.08
   8  -5   3    0.68    0.17
   8  -5   4    0.04    0.07
   8  -5   5    0.01    0.07
   8  -5   6   -0.18    0.07
   8  -5   7    0.09    0.08
   2   0  -8  238.11   19.77
   2  -1  -1   84.36    7.19
   2   1  -1   88.87    7.23
   8  -6   7    0.01    0.08
   8  -6   6   -0.03    0.08
   8  -6   5   -0.04    0.07
   8  -6   4   -0.06    0.06
   8  -6   3    0.03    0.06
   8  -6   2    0.13    0.09
   8  -6   1    0.13    0.07
   8  -6   0   -0.03    0.11
   8  -6  -1    0.01    0.07
   8  -7  -1    1.40    0.28
   8  -7   0    1.19    0.23
   8  -7   1    0.12    0.07
   8  -7   2    0.06    0.08
   8  -7   3   -0.09    0.07
   8  -7   4    0.08    0.12
   8  -7   5    0.08    0.08
   8  -7   6   -0.03    0.09
   8  -8   5    0.02    0.07
   8  -8   4    0.05    0.07
   8  -8   3   -0.03    0.10
   8  -8   2    0.45    0.16
   8  -8   1    0.14    0.09
   8  -8   0    0.21    0.10
   8  -8  -1    0.30    0.13
   8  -9  -1    0.14    0.10
   8  -9   0    2.66    0.35
   8  -9   1    0.04    0.10
   8  -9   2    0.17    0.09
   8  -9   3    0.25    0.10
   8  -9   4    0.08    0.08
   8 -10   3   -0.17    0.05
   8 -10   2    0.00    0.13
   8 -10   1    0.33    0.12
   8 -10   0    0.27    0.09
   8 -10  -1    0.55    0.20
   8 -11  -1    0.16    0.11
   8 -11   0    0.14    0.10
   8 -11   1   -0.11    0.08
   2   0  -8  268.64   20.99
   2  -1  -1   88.05    7.31
   2   1  -1   89.51    6.93
   8 -11  -5   -0.24    0.06
   8 -11  -4    0.00    0.08
   8 -11  -3   -0.03    0.08
   8 -11  -2    0.20    0.09
   8 -10  -2   -0.13    0.07
   8 -10  -3    0.07    0.09
   8 -10  -4    0.23    0.09
   8 -10  -5    0.06    0.08
   8 -10  -6    0.01    0.06
   8 -10  -7    0.36    0.15
   8  -9  -9    0.09    0.09
   8  -9  -8    0.15    0.10
   8  -9  -7   -0.07    0.06
   8  -9  -6   -0.18    0.09
   8  -9  -5   -0.02    0.09
   8  -9  -4   -0.05    0.07
   8  -9  -3    0.16    0.09
   8  -9  -2    0.16    0.10
   8  -8  -2    0.24    0.11
   8  -8  -3    0.06    0.10
   8  -8  -4    0.43    0.18
   8  -8  -5   -0.06    0.08
   8  -8  -6    0.56    0.22
   8  -8  -7    2.27    0.32
   8  -8  -8   -0.02    0.09
   8  -8  -9    0.04    0.08
   8  -8 -10    0.70    0.24
   8  -7 -11   -0.01    0.08
   8  -7 -10    0.17    0.10
   8  -7  -9    0.37    0.17
   8  -7  -8   -0.08    0.07
   8  -7  -7    1.69    0.26
   8  -7  -6    0.28    0.14
   8  -7  -5    2.40    0.29
   8  -7  -4    0.45    0.22
   8  -7  -3    0.96    0.20
   8  -7  -2    0.28    0.14
   8  -6  -2    0.08    0.10
   8  -6  -3    0.11    0.10
   8  -6  -4    6.64    0.46
   8  -6  -5   -0.02    0.11
   8  -6  -6    6.36    0.47
   8  -6  -7   -0.10    0.07
   8  -6  -8   -0.01    0.08
   8  -6  -9   -0.11    0.07
   8  -6 -10    0.79    0.23
   8  -6 -11   -0.09    0.07
   2   0  -8  267.71   20.64
   2  -1  -1   87.81    7.27
   2   1  -1   88.62    6.99
   8  -5 -12    0.08    0.11
   8  -5 -11   -0.12    0.06
   8  -5 -10    0.11    0.11
   8  -5  -9    0.13    0.12
   8  -5  -8   -0.01    0.08
   8  -5  -7    4.37    0.42
   8  -5  -6    0.13    0.10
   8  -5  -5    1.17    0.14
   8  -5  -4    0.43    0.09
   8  -5  -3    0.46    0.13
   8  -5  -2   -0.03    0.06
   8  -4  -2    4.60    0.26
   8  -4  -3    0.54    0.09
   8  -4  -4    0.12    0.11
   8  -4  -5    0.11    0.07
   8  -4  -6    0.22    0.09
   8  -4  -7    2.46    0.28
   8  -4  -8    0.14    0.07
   8  -4  -9    0.01    0.08
   8  -4 -10    1.56    0.30
   8  -4 -11   -0.02    0.09
   8  -4 -12   -0.07    0.08
   8  -3 -13   -0.01    0.09
   8  -3 -12   -0.10    0.08
   8  -3 -11   -0.03    0.07
   8  -3 -10    0.43    0.15
   8  -3  -9    0.16    0.08
   8  -3  -8    0.14    0.09
   8  -3  -7    0.09    0.07
   8  -3  -6    0.57    0.14
   8  -3  -5    0.01    0.06
   8  -3  -4    0.05    0.07
   8  -3  -3    1.22    0.15
   8  -3  -2    0.03    0.09
   8  -2  -2    0.39    0.07
   8  -2  -3   -0.06    0.04
   8  -2  -4    0.11    0.05
   8  -2  -5    0.04    0.05
   8  -2  -6    0.08    0.07
   8  -2  -7    0.08    0.06
   8  -2  -8    0.11    0.08
   8  -2  -9    0.10    0.07
   8  -2 -10    0.13    0.08
   8  -2 -11   -0.17    0.05
   8  -2 -12    0.13    0.13
   8  -2 -13   -0.08    0.07
   8  -1 -13   -0.04    0.07
   8  -1 -12    0.07    0.09
   8  -1 -11    0.04    0.08
   8  -1 -10    0.05    0.07
   8  -1  -9    0.01    0.09
   8  -1  -8    0.06    0.06
   8  -1  -7    0.09    0.07
   8  -1  -6    0.13    0.06
   8  -1  -5    0.66    0.11
   8  -1  -4    0.06    0.06
   8  -1  -3    0.11    0.07
   8  -1  -2   -0.04    0.07
   8   0  -2    0.15    0.08
   8   0  -3   -0.03    0.06
   8   0  -4    1.51    0.15
   8   0  -5   -0.01    0.06
   8   0  -6   -0.03    0.05
   8   0  -7   -0.02    0.06
   8   0  -8    0.18    0.09
   8   0  -9    0.02    0.07
   8   0 -10    0.12    0.09
   8   0 -11    0.19    0.08
   8   0 -12    0.16    0.09
   8   0 -13   -0.14    0.07
   2   0  -8  258.49   19.45
   2  -1  -1   91.01    7.09
   2   1  -1   85.58    6.92
   8   1 -13   -0.03    0.08
   8   1 -12   -0.02    0.08
   8   1 -11    0.01    0.05
   8   1 -10    0.03    0.08
   8   1  -9    0.08    0.07
   8   1  -8    0.04    0.06
   8   1  -7    0.08    0.07
   8   1  -6    0.07    0.07
   8   1  -5    0.74    0.11
   8   1  -4    0.15    0.09
   8   1  -3   -0.04    0.05
   8   1  -2    0.08    0.09
   9  -9  -1    0.00    0.07
   9  -9   0   -0.06    0.07
   9  -8   2    0.06    0.06
   9  -8   1   -0.03    0.07
   9  -8   0    0.06    0.07
   9  -8  -1    0.03    0.07
   9  -7  -1    0.18    0.09
   9  -7   0    0.11    0.08
   9  -7   1   -0.04    0.07
   9  -7   2    0.08    0.06
   9  -7   3    0.06    0.08
   9  -6   4    1.92    0.29
   9  -6   3    0.04    0.07
   9  -6   2    0.11    0.07
   9  -6   1    0.08    0.09
   9  -6   0    0.10    0.07
   9  -6  -1   -0.08    0.05
   9  -5  -1    0.40    0.13
   9  -5   0   -0.01    0.06
   9  -5   1   -0.09    0.06
   9  -5   2   -0.13    0.09
   9  -5   3   -0.15    0.10
   9  -5   4   -0.01    0.06
   9  -5   5   -0.03    0.08
   9  -4   5    0.41    0.16
   9  -4   4    0.10    0.07
   2   0  -8  258.63   19.74
   2  -1  -1   91.05    7.17
   2   1  -1   87.76    7.08
   9  -4   3   -0.01    0.09
   9  -4   2    0.16    0.10
   9  -4   1    0.46    0.18
   9  -4   0   -0.02    0.07
   9  -4  -1    0.03    0.09
   9  -3  -1    2.57    0.31
   9  -3   0    0.03    0.08
   9  -3   1    0.60    0.15
   9  -3   2    0.11    0.08
   9  -3   3   -0.01    0.08
   9  -3   4    0.70    0.17
   9  -3   5   -0.16    0.06
   9  -2   6   -0.17    0.08
   9  -2   5   -0.09    0.08
   9  -2   4    0.07    0.11
   9  -2   3    0.10    0.08
   9  -2   2   -0.11    0.07
   9  -2   1    0.41    0.14
   9  -2   0    0.05    0.05
   9  -2  -1    0.27    0.11
   9  -1  -1    0.05    0.07
   9  -1   0    0.02    0.06
   9  -1   1    1.17    0.29
   9  -1   2    0.38    0.15
   9  -1   3   -0.10    0.06
   9  -1   4    0.17    0.11
   9  -1   5    0.44    0.13
   9  -1   6    0.12    0.07
   9   0   6    0.23    0.10
   9   0   5    0.01    0.07
   9   0   4   -0.03    0.08
   9   0   3   -0.11    0.06
   9   0   2    0.10    0.10
   9   0   1    0.02    0.07
   9   0   0    1.29    0.20
   9   0  -1    0.03    0.07
   9   1  -1    0.03    0.07
   9   1   0    0.06    0.06
   9   1   1    0.96    0.21
   9   1   2    0.86    0.17
   9   1   3   -0.10    0.06
   9   1   4    0.09    0.11
   9   1   5   -0.12    0.08
   9   1   6   -0.01    0.06
   9   1 -11    0.01    0.05
   9   1 -10   -0.05    0.08
   9   1  -9    0.12    0.09
   9   1  -8   -0.08    0.06
   9   1  -7   -0.09    0.06
   9   1  -6    0.10    0.09
   9   1  -5    0.59    0.21
   9   1  -4    0.19    0.10
   9   1  -3    0.22    0.09
   9   1  -2   -0.09    0.10
   9   0  -2    2.00    0.26
   9   0  -3   -0.04    0.07
   9   0  -4    1.03    0.23
   9   0  -5   -0.08    0.06
   9   0  -6    0.09    0.08
   9   0  -7   -0.10    0.06
   9   0  -8    0.28    0.11
   9   0  -9   -0.07    0.08
   9   0 -10    0.07    0.07
   9   0 -11    0.00    0.05
   2   0  -8  258.20   20.35
   2  -1  -1   85.38    7.04
   2   1  -1   85.97    7.12
   9  -1 -11   -0.07    0.05
   9  -1 -10   -0.01    0.08
   9  -1  -9    0.10    0.08
   9  -1  -8    0.20    0.08
   9  -1  -7    0.08    0.08
   9  -1  -6    0.12    0.08
   9  -1  -5    0.77    0.18
   9  -1  -4    0.01    0.07
   9  -1  -3    0.10    0.10
   9  -1  -2   -0.15    0.07
   9  -2  -2   -0.07    0.09
   9  -2  -3    0.69    0.16
   9  -2  -4   -0.13    0.06
   9  -2  -5    2.19    0.24
   9  -2  -6    0.24    0.11
   9  -2  -7   -0.08    0.07
   9  -2  -8   -0.05    0.08
   9  -2  -9    0.04    0.08
   9  -2 -10   -0.09    0.06
   9  -2 -11   -0.07    0.06
   9  -3 -11   -0.06    0.09
   9  -3 -10    0.01    0.08
   9  -3  -9    0.11    0.09
   9  -3  -8    0.21    0.10
   9  -3  -7    0.13    0.15
   9  -3  -6    0.10    0.09
   9  -3  -5    0.00    0.07
   9  -3  -4    0.64    0.29
   9  -3  -3   -0.01    0.08
   9  -3  -2   -0.11    0.06
   9  -4  -2    0.19    0.09
   9  -4  -3   -0.18    0.07
   9  -4  -4    0.39    0.15
   9  -4  -5    1.75    0.27
   9  -4  -6    0.78    0.23
   9  -4  -7    0.13    0.08
   9  -4  -8   -0.12    0.08
   9  -4  -9    0.17    0.09
   9  -4 -10    0.06    0.08
   9  -5 -10   -0.09    0.08
   9  -5  -9    0.27    0.13
   9  -5  -8   -0.10    0.09
   9  -5  -7   -0.16    0.07
   9  -5  -6   -0.12    0.08
   9  -5  -5    2.43    0.34
   9  -5  -4    2.80    0.35
   9  -5  -3    0.28    0.16
   9  -5  -2   -0.03    0.05
   9  -6  -2    0.44    0.15
   9  -6  -3    0.18    0.10
   9  -6  -4    0.07    0.08
   9  -6  -5   -0.10    0.10
   9  -6  -6   -0.01    0.09
   9  -6  -7    0.06    0.10
   9  -6  -8    1.76    0.37
   9  -6  -9    0.11    0.09
   9  -7  -8   -0.05    0.08
   9  -7  -7   -0.01    0.09
   9  -7  -6   -0.01    0.07
   9  -7  -5    0.46    0.17
   9  -7  -4    0.35    0.17
   9  -7  -3    0.10    0.10
   9  -7  -2    0.10    0.10
   9  -8  -2    0.13    0.10
   9  -8  -3    0.06    0.08
   9  -8  -4   -0.06    0.10
   9  -8  -5    0.35    0.12
   2   0  -8  257.99   20.94
   2  -1  -1   90.67    7.03
   2   1  -1   88.02    7.32
   9  -8  -6    0.24    0.12
   9  -8  -7   -0.01    0.08
   9  -9  -5    0.25    0.13
   9  -9  -4    1.09    0.33
   9  -9  -3    0.49    0.16
   9  -9  -2    0.03    0.09
  10   1  -1    0.13    0.10
  10   1   0    0.30    0.11
  10   1   1    0.07    0.08
  10   1   2   -0.13    0.06
  10   0   3   -0.06    0.08
  10   0   2   -0.03    0.07
  10   0   1   -0.10    0.06
  10   0   0    0.37    0.12
  10   0  -1    0.00    0.06
  10  -1  -1    0.01    0.09
  10  -1   0    0.26    0.10
  10  -1   1    0.07    0.09
  10  -1   2   -0.05    0.04
  10  -2   2    0.24    0.12
  10  -2   1    0.04    0.08
  10  -2   0    0.26    0.15
  10  -2  -1    0.01    0.11
  10  -3  -1   -0.08    0.07
  10  -3   0    0.62    0.16
  10  -3   1   -0.03    0.07
  10  -3   2    0.22    0.11
   2   0  -8  260.88   20.60
   2  -1  -1   90.23    7.10
   2   1  -1   93.08    7.10
  10  -4   1    0.27    0.11
  10  -4   0    0.51    0.20
  10  -4  -1   -0.03    0.07
  10  -5  -1    0.17    0.10
  10  -5   0    0.03    0.09
   2   0  -8  262.35   20.03
   2  -1  -1   89.42    6.99
   2   1  -1   94.02    6.92
  10  -6  -2    0.10    0.08
  10  -6  -3    0.01    0.09
  10  -6  -4   -0.10    0.05
  10  -5  -6    0.07    0.05
  10  -5  -5    0.11    0.09
  10  -5  -4    0.23    0.10
  10  -5  -3    0.20    0.06
  10  -5  -2   -0.05    0.05
  10  -4  -2    0.24    0.11
  10  -4  -3    0.18    0.11
  10  -4  -4   -0.10    0.07
  10  -4  -5   -0.11    0.06
  10  -4  -6   -0.05    0.07
  10  -4  -7    0.05    0.08
  10  -3  -8    0.22    0.12
  10  -3  -7   -0.10    0.06
  10  -3  -6    0.00    0.08
  10  -3  -5    1.15    0.26
  10  -3  -4    0.02    0.09
  10  -3  -3    0.36    0.17
  10  -3  -2    0.21    0.08
  10  -2  -2    0.02    0.09
  10  -2  -3    0.19    0.11
  10  -2  -4    0.00    0.11
  10  -2  -5    0.06    0.10
  10  -2  -6   -0.05    0.10
  10  -2  -7   -0.12    0.10
  10  -2  -8   -0.15    0.07
  10  -1  -8   -0.14    0.07
  10  -1  -7    0.26    0.11
  10  -1  -6   -0.04    0.09
  10  -1  -5    0.15    0.09
  10  -1  -4   -0.13    0.06
  10  -1  -3    0.43    0.22
  10  -1  -2    0.14    0.09
  10   0  -2    0.07    0.10
  10   0  -3    0.02    0.06
  10   0  -4    0.61    0.22
  10   0  -5    0.17    0.08
  10   0  -6    0.01    0.14
  10   0  -7   -0.01    0.07
  10   0  -8    0.17    0.09
   2   0  -8  253.81   19.66
   2  -1  -1   81.97    7.04
   2   1  -1   93.23    6.84
  10   1  -8    0.00    0.06
  10   1  -7    0.14    0.09
  10   1  -6    0.15    0.09
  10   1  -5    0.14    0.11
  10   1  -4    0.02    0.08
  10   1  -3    0.52    0.19
  10   1  -2    0.31    0.12
   2   0  -8  261.93   19.47
   2  -1  -1   83.30    6.81
   2   1  -1   87.24    6.77
   2   0  -8  261.17   19.70
   2  -1  -1   83.49    6.99
   2   1  -1   92.74    7.02
   2   0  -8  262.14   20.29
   2  -1  -1   87.44    6.99
   2   1  -1   91.42    7.06
   0   0   0    0.00    0.00
;
_shelx_res_checksum     16060
_shelx_res_file
;
TITL psi_0-85 in P2(1)/c
CELL  0.71073   9.1110  14.7530  14.4270   90.000  100.785   90.000
ZERR     4.00   0.0020   0.0030   0.0020    0.000    0.014    0.000
LATT   1
SYMM  - X, 1/2 + Y, 1/2 - Z
SFAC  C    H    O
UNIT  84   96   20
MERG   2
OMIT     1   0   0
OMIT     9   2   4
OMIT     2   0   0
OMIT     5  12   0
OMIT    -1  13   8
OMIT     2   8   3
OMIT     3   5  12
OMIT    -5  11   8
OMIT     5   4   7
OMIT    -5  10   9
OMIT     9   6   4
OMIT    -4   6  10
OMIT   -10   3   1
OMIT    -1  13   5
OMIT     3   8  11
OMIT     5  11   3
OMIT     3   1   1
OMIT     1  12   9
OMIT     2   1  12
OMIT     2   5  12
OMIT    -1  14  10
OMIT    -2   1   1
OMIT    -7   8   2
OMIT     4   6  10
OMIT    -5  12   7
OMIT    -3   5   9
OMIT     4   8  12
OMIT     4   1   4
OMIT     1   0   2
OMIT     3   6   1
OMIT     4   5   3
OMIT    -3   1   1
OMIT     1   3   1
OMIT   -10   1   3
OMIT    -2   5  13
OMIT    -7   9   6
OMIT    -7  10   3
MORE -1
MORE -1
MORE -1
MORE -1
MORE -1
MORE -1
MORE -1
MORE -1
MORE -1
MORE -1
EQIV $1 -x+2, -y-2, -z+1
HTAB O1 O2_$1
FMAP   2
PLAN    5
ACTA    52.00
BOND
BOND   $H
CONF
LIST   4
WPDB  -2
L.S.  12
WGHT    0.043300    0.997400
EXTI    0.001277
FVAR       0.13443
C1    1    0.879094   -0.896930    0.456039    11.00000    0.05956    0.04730 =
         0.08525    0.00063    0.00961    0.00059
C2    1    0.776078   -0.820763    0.425208    11.00000    0.06759    0.05111 =
         0.08086    0.00836    0.00843    0.00864
AFIX  23
H2A   2    0.684735   -0.830880    0.449090    11.00000   -1.20000
H2B   2    0.750419   -0.821608    0.356858    11.00000   -1.20000
AFIX   0
C3    1    0.834574   -0.727588    0.455942    11.00000    0.07088    0.04998 =
         0.09260    0.00747    0.01464    0.00868
AFIX  23
H3A   2    0.924322   -0.715662    0.430884    11.00000   -1.20000
H3B   2    0.860788   -0.725645    0.524248    11.00000   -1.20000
AFIX   0
C4    1    0.719741   -0.655017    0.422046    11.00000    0.08482    0.05001 =
         0.07933    0.00452    0.00993    0.01250
AFIX  23
H4A   2    0.693616   -0.657775    0.353768    11.00000   -1.20000
H4B   2    0.630088   -0.667819    0.446889    11.00000   -1.20000
AFIX   0
C5    1    0.771590   -0.560520    0.450635    11.00000    0.09531    0.04965 =
         0.08946    0.00402    0.01045    0.01138
AFIX  23
H5A   2    0.861732   -0.547325    0.426484    11.00000   -1.20000
H5B   2    0.795554   -0.556751    0.518924    11.00000   -1.20000
AFIX   0
C6    1    0.652903   -0.490571    0.413336    11.00000    0.08976    0.04830 =
         0.08561    0.00308    0.01420    0.00491
AFIX  23
H6A   2    0.628792   -0.493327    0.344997    11.00000   -1.20000
H6B   2    0.562627   -0.502642    0.437763    11.00000   -1.20000
AFIX   0
C7    1    0.619554   -0.330456    0.418806    11.00000    0.07426    0.04845 =
         0.07458   -0.00057    0.00782    0.01045
C8    1    0.475690   -0.333461    0.366357    11.00000    0.07813    0.04644 =
         0.07871   -0.00509    0.00671    0.00050
AFIX  43
H8    2    0.433380   -0.388543    0.344217    11.00000   -1.20000
AFIX   0
C9    1    0.394870   -0.253110    0.347056    11.00000    0.05710    0.05619 =
         0.07467   -0.00322    0.00262    0.00305
AFIX  43
H9    2    0.298235   -0.255752    0.312095    11.00000   -1.20000
AFIX   0
C10   1    0.453704   -0.169628    0.378197    11.00000    0.05839    0.04473 =
         0.06096   -0.00362    0.00875    0.00204
C11   1    0.598233   -0.169544    0.431992    11.00000    0.06566    0.04740 =
         0.07811   -0.00094    0.00009    0.00133
AFIX  43
H11   2    0.640890   -0.114840    0.455082    11.00000   -1.20000
AFIX   0
C12   1    0.678782   -0.247984    0.451620    11.00000    0.06408    0.05442 =
         0.08642    0.00059   -0.00353    0.00018
AFIX  43
H12   2    0.774728   -0.245508    0.487578    11.00000   -1.20000
AFIX   0
C13   1    0.370273   -0.083606    0.355365    11.00000    0.05382    0.05154 =
         0.06240   -0.00227    0.01050    0.00404
C14   1    0.215535   -0.080887    0.326044    11.00000    0.05646    0.05836 =
         0.10178   -0.00190    0.01361   -0.00376
AFIX  43
H14   2    0.161472   -0.134678    0.321852    11.00000   -1.20000
AFIX   0
C15   1    0.140692   -0.000191    0.303087    11.00000    0.04676    0.06753 =
         0.10850   -0.00021    0.00896    0.00678
AFIX  43
H15   2    0.037472   -0.000790    0.283499    11.00000   -1.20000
AFIX   0
C16   1    0.215797    0.080914    0.308636    11.00000    0.05182    0.05420 =
         0.07321   -0.00177    0.01150    0.00526
C17   1    0.368941    0.080222    0.338024    11.00000    0.05728    0.05413 =
         0.08165   -0.00255    0.00260    0.00471
AFIX  43
H17   2    0.421830    0.134453    0.342414    11.00000   -1.20000
AFIX   0
C18   1    0.444694   -0.000713    0.361082    11.00000    0.04993    0.05303 =
         0.08274   -0.00308    0.00333    0.00537
AFIX  43
H18   2    0.547863    0.000423    0.380872    11.00000   -1.20000
AFIX   0
C19   1    0.133519    0.166342    0.282799    11.00000    0.05945    0.06634 =
         0.08435    0.00191    0.01461    0.00976
C20   1    0.157377    0.326292    0.269023    11.00000    0.07892    0.06123 =
         0.10946    0.01688    0.01560    0.01933
AFIX  23
H20A  2    0.074507    0.336636    0.301249    11.00000   -1.20000
H20B  2    0.120575    0.330128    0.201556    11.00000   -1.20000
AFIX   0
C21   1    0.276723    0.394941    0.298809    11.00000    0.09945    0.06274 =
         0.11841    0.01022    0.00839    0.00368
AFIX 137
H21A  2    0.359486    0.382717    0.268149    11.00000   -1.50000
H21B  2    0.309549    0.392010    0.365966    11.00000   -1.50000
H21C  2    0.238067    0.454350    0.281512    11.00000   -1.50000
AFIX   0
O1    3    0.827641   -0.976317    0.428373    11.00000    0.06579    0.05333 =
         0.12105   -0.00372   -0.00958    0.00197
AFIX 147
H1    2    0.887388   -1.015319    0.451745    11.00000   -1.50000
AFIX   0
O2    3    1.004808   -0.885951    0.505710    11.00000    0.05869    0.05376 =
         0.11329   -0.00248   -0.00823    0.00053
O3    3    0.709017   -0.404157    0.442541    11.00000    0.09233    0.05033 =
         0.10495   -0.00190   -0.00497    0.01379
O4    3   -0.000619    0.171316    0.255397    11.00000    0.05646    0.08534 =
         0.16020    0.01176    0.00743    0.01750
O5    3    0.222755    0.238132    0.293481    11.00000    0.06676    0.05655 =
         0.10502    0.00838    0.00631    0.01218
HKLF 4
REM  psi_0-85 in P2(1)/c
REM R1 =  0.0586 for    1628 Fo > 4sig(Fo)  and  0.1272 for all    3217 data
REM    238 parameters refined using      0 restraints
END
WGHT      0.0433      0.9979
REM Highest difference peak  0.159,  deepest hole -0.152,  1-sigma level  0.037
Q1    1   0.3834 -0.4156  0.3435  11.00000  0.05    0.16
Q2    1  -0.0005  0.3150  0.2616  11.00000  0.05    0.16
Q3    1   0.8768 -0.4373  0.4633  11.00000  0.05    0.14
Q4    1   0.2345 -0.2576  0.3028  11.00000  0.05    0.14
Q5    1   0.1654 -0.1698  0.2734  11.00000  0.05    0.13
;
_shelxl_version_number         .2013
