# Supplementary material for: 6-[(4′-Ethoxycarbonyl-[1,1′-biphenyl]-4-yl)oxy]hexanoic acid
Source: Acta Crystallogr Sect E Struct Rep Online. 2013 Sep 25;69(Pt 10):o1588. doi: 10.1107/S1600536813025877 (PMC3790444; doi:10.1107/S1600536813025877)
Supplement: Supplementary file 2 [file e-69-o1588-Isup2.hkl]

#
# h,k,l, Fc-squared, Fo-squared, sigma(Fo-squared), status flag
#
data_I
_shelx_title ' psi_0-85 in P2(1)/c'
_shelx_refln_list_code          4
_shelx_F_calc_maximum      426.90
_exptl_crystal_F_000       760.00
_reflns_d_resolution_high  0.8501

loop_
 _space_group_symop_operation_xyz
 'x, y, z'
 '-x, y+1/2, -z+1/2'
 '-x, -y, -z'
 'x, -y-1/2, z-1/2'

_cell_length_a     9.1110
_cell_length_b    14.7530
_cell_length_c    14.4270
_cell_angle_alpha  90.000
_cell_angle_beta  100.785
_cell_angle_gamma  90.000

_shelx_F_squared_multiplier     1.000

loop_
 _refln_index_h
 _refln_index_k
 _refln_index_l
 _refln_F_squared_calc
 _refln_F_squared_meas
 _refln_F_squared_sigma
 _refln_observed_status
   3   0   0         98.90        105.70         4.98 o
   4   0   0          1.16          1.11         2.21 o
   5   0   0       2946.03       3195.53        93.12 o
   6   0   0        463.63        499.23        24.35 o
   7   0   0        177.57        175.98        10.51 o
   8   0   0        261.55        272.82        14.39 o
   9   0   0         73.27         71.38        11.07 o
  10   0   0          2.47         20.47         6.64 o
   1   1   0        719.72        678.06        14.00 o
   2   1   0        268.23        245.81         5.83 o
   3   1   0        160.49        169.44         4.49 o
   4   1   0        607.81        610.72        16.21 o
   5   1   0        174.96        190.09         6.06 o
   6   1   0         58.61         66.46         4.09 o
   7   1   0         15.02          7.19         2.74 o
   8   1   0          9.02          3.65         2.92 o
   9   1   0          1.72          2.21         2.35 o
  10   1   0         16.07         15.44         4.09 o
   0   2   0        290.59        250.84         8.31 o
   1   2   0         13.52         13.28         1.33 o
   2   2   0        131.72        155.51         5.53 o
   3   2   0        177.99        172.12         7.19 o
   4   2   0        232.63        224.14         8.85 o
   5   2   0         28.38         28.22         3.32 o
   6   2   0         20.67          9.41         4.98 o
   7   2   0          3.63          1.66         2.21 o
   8   2   0          8.14         13.28         4.43 o
   9   2   0          1.98          2.77         2.77 o
  10   2   0         26.44         14.39         8.30 o
   1   3   0         47.37         39.42         1.73 o
   2   3   0       2191.00       2095.43        46.04 o
   3   3   0        137.40        125.62         6.09 o
   4   3   0        331.46        308.83        12.18 o
   5   3   0          0.12          0.00         1.66 o
   6   3   0         29.29         32.09         4.98 o
   7   3   0          0.37         -2.21         2.21 o
   8   3   0        111.12        142.21         9.96 o
   9   3   0          2.98          1.66         4.43 o
  10   3   0         26.82         34.31         8.85 o
   0   4   0        752.31        675.13        18.83 o
   1   4   0        216.73        184.34         4.49 o
   2   4   0        666.97        635.07        21.04 o
   3   4   0       2489.23       2417.10        62.65 o
   4   4   0       1064.90        987.26        33.78 o
   5   4   0         46.22         45.37         4.98 o
   6   4   0         15.37         17.71         4.43 o
   7   4   0         52.16         54.23         6.64 o
   8   4   0        204.68        230.21        13.28 o
   9   4   0          2.30         -1.11         3.87 o
  10   4   0         31.72         28.22        11.07 o
   1   5   0         83.14         71.72         2.74 o
   2   5   0        957.14        912.05        27.69 o
   3   5   0       1685.16       1710.13        49.86 o
   4   5   0        645.98        605.58        24.91 o
   5   5   0        782.21        796.02        33.77 o
   6   5   0        108.83        112.33         7.75 o
   7   5   0         91.94         89.09         9.41 o
   8   5   0        235.80        275.59        15.49 o
   9   5   0          1.12         -0.55         3.32 o
  10   5   0          9.97          1.66         4.98 o
   0   6   0        429.86        365.33        14.95 o
   1   6   0         66.80         82.75         3.52 o
   2   6   0       5464.37       6035.70       116.09 o
   3   6   0        955.43       1009.89        33.77 o
   4   6   0        141.73        146.65         7.75 o
   5   6   0         18.30         13.83         3.87 o
   6   6   0        120.85        131.70         9.41 o
   7   6   0        448.28        524.66        21.58 o
   8   6   0          1.14         -1.66         6.09 o
   9   6   0          1.07          5.53         3.87 o
   1   7   0       1316.31       1390.55        29.91 o
   2   7   0         74.03         79.68         4.98 o
   3   7   0       3280.58       3286.85        95.35 o
   4   7   0         23.88         13.83         2.77 o
   5   7   0        930.93        902.88        38.20 o
   6   7   0         29.10         43.71         7.75 o
   7   7   0        186.40        194.24        12.17 o
   8   7   0         76.47         65.85        12.73 o
   9   7   0          3.88          6.09         4.43 o
   0   8   0        187.48        185.39         8.30 o
   1   8   0         12.43          9.60         2.13 o
   2   8   0          1.42          2.21         1.66 o
   3   8   0        105.42        107.35         6.09 o
   4   8   0         16.99         11.62         4.43 o
   5   8   0         72.23         58.10         6.64 o
   6   8   0         15.52         14.94         5.53 o
   7   8   0        119.60        130.04        10.51 o
   8   8   0         10.98         11.62         5.53 o
   9   8   0          0.17          3.32         3.87 o
   1   9   0         45.37         62.34         5.53 o
   2   9   0          0.65          3.32         1.66 o
   3   9   0         36.48         31.54         4.98 o
   4   9   0          7.89          4.98         2.77 o
   5   9   0         30.50         49.25         7.75 o
   6   9   0          7.62          2.21         4.43 o
   7   9   0          3.47          6.64         4.98 o
   8   9   0        111.92        147.19        19.37 o
   9   9   0          0.98         -3.32         3.87 o
   0  10   0         87.76         87.43         6.64 o
   1  10   0         76.44         58.73         4.09 o
   2  10   0         15.72         30.43         4.43 o
   3  10   0         20.54         22.69         5.53 o
   4  10   0         21.43         22.13         5.53 o
   5  10   0         21.38         31.54         4.43 o
   6  10   0         16.42         16.60         5.53 o
   7  10   0         22.60         16.05         6.09 o
   8  10   0          4.62         14.94         4.98 o
   1  11   0         13.63          4.58         2.66 o
   2  11   0        276.94        301.05        13.84 o
   3  11   0         59.32         69.17         7.19 o
   4  11   0         45.42         48.69         6.64 o
   5  11   0        261.51        223.02        12.73 o
   6  11   0          7.17         -0.55         4.43 o
   7  11   0          1.67         -3.87         3.87 o
   8  11   0          0.03          7.75         5.53 o
   0  12   0       4313.91       4321.54       130.82 o
   1  12   0        597.49        617.47        22.27 o
   2  12   0         76.17         67.51         7.75 o
   3  12   0          0.64          4.43         2.77 o
   4  12   0         54.62         55.89         6.09 o
   6  12   0          0.82          2.77         3.32 o
   7  12   0          3.40         -2.21         2.21 o
   1  13   0        171.77        160.42         8.85 o
   2  13   0         30.86         29.33         5.53 o
   3  13   0         60.42         56.44         7.19 o
   4  13   0         70.91         81.90        11.07 o
   5  13   0         14.47          4.43         6.09 o
   6  13   0          2.03          3.87         4.98 o
   0  14   0        297.33        369.12        16.60 o
   1  14   0          7.45         15.87         3.31 o
   2  14   0          4.89         -3.32         3.32 o
   3  14   0         10.31         12.17         4.98 o
   4  14   0          7.42          9.96         5.53 o
   5  14   0          0.34          2.21         3.87 o
   6  14   0          2.11          8.30         4.43 o
   1  15   0         10.54         14.98        10.51 o
   2  15   0         11.02          2.21         3.87 o
   3  15   0          2.18          1.66         2.21 o
   4  15   0          2.00          6.09         3.87 o
   5  15   0          2.21          0.55         3.87 o
   0  16   0          2.82         -3.32         3.32 o
   1  16   0          0.32          9.54         3.31 o
   2  16   0          5.26          6.09         4.43 o
   3  16   0          3.09         18.26         6.09 o
   4  16   0          0.93         -2.77         2.77 o
   1  17   0          0.02         -1.66         2.35 o
   2  17   0          0.55          1.11         3.87 o
 -10   1   1          9.03          3.70         3.70 o
  -9   1   1          0.25          2.21         2.74 o
  -8   1   1        107.65        109.42         6.64 o
  -7   1   1         65.67         66.40         4.70 o
  -6   1   1          0.12         -0.25         1.73 o
  -5   1   1       1292.43       1253.49        30.15 o
  -4   1   1         15.44          9.76         2.49 o
  -1   1   1        657.94        647.95         9.20 o
   0   1   1       2616.23       2330.78        26.82 o
   1   1   1      12891.35      11756.13       173.20 o
   2   1   1        516.57        533.56        11.55 o
   4   1   1        683.94        689.11        18.17 o
   5   1   1        603.80        676.72        48.43 o
   6   1   1        252.60        272.40        14.39 o
   7   1   1          1.83         -0.28         1.96 o
   8   1   1         13.73         14.17         7.19 o
   9   1   1         95.50         57.65         9.41 o
  10   1   1          6.45          3.87         3.31 o
 -10   2   1          6.24          0.55         6.09 o
  -9   2   1         21.96         14.94         6.09 o
  -8   2   1        116.11        133.36         8.85 o
  -7   2   1          0.63         -1.66         2.21 o
  -6   2   1        251.47        257.89        12.17 o
  -5   2   1        254.70        261.77        10.52 o
  -4   2   1          0.70          1.66         2.77 o
  -3   2   1        123.53        153.29         6.64 o
  -2   2   1        928.14        891.35        23.27 o
  -1   2   1         22.94         24.33         1.33 o
   0   2   1        157.33        175.21         4.70 o
   1   2   1       2455.55       2368.11        80.28 o
   2   2   1       1438.18       1365.13        31.59 o
   3   2   1          0.95          0.55         2.21 o
   4   2   1        166.41        142.78         7.75 o
   5   2   1          9.21          1.66         1.66 o
   6   2   1          4.25          0.55         3.32 o
   7   2   1          0.80          0.55         2.77 o
   8   2   1         18.58         27.67         6.09 o
   9   2   1         23.77         22.69         7.75 o
  10   2   1          6.51          2.21         4.43 o
  -9   3   1        123.02        142.21        17.15 o
  -8   3   1         21.17          9.96         4.98 o
  -7   3   1         11.33          9.41         3.87 o
  -6   3   1         54.54         44.82         5.53 o
  -5   3   1        197.90        168.79         7.75 o
  -4   3   1         13.20          7.19         4.43 o
  -3   3   1       1456.17       1338.51        37.67 o
  -2   3   1        114.13        118.98         4.98 o
  -1   3   1        931.19        898.35        38.78 o
   0   3   1         19.84         13.29         4.70 o
   2   3   1        259.82        220.29         7.20 o
   3   3   1        172.85        166.58         6.64 o
   4   3   1        166.49        174.32         8.30 o
   5   3   1        146.64        157.71         7.75 o
   6   3   1         19.05          7.19         4.43 o
   7   3   1         35.27         34.31         5.53 o
   8   3   1         24.92         43.16         6.64 o
   9   3   1         43.51         33.20         8.30 o
  10   3   1          0.51         -1.66         3.87 o
 -10   4   1          0.78         -1.66         3.87 o
  -9   4   1          5.12          1.66         4.98 o
  -8   4   1        315.04        363.03        17.71 o
  -7   4   1          1.64          9.41         3.32 o
  -6   4   1        122.08        128.94         9.96 o
  -5   4   1         10.58         13.83         2.77 o
  -4   4   1       1129.40       1172.81        36.55 o
  -3   4   1        581.53        553.03        21.04 o
  -2   4   1        151.75        151.64         5.53 o
  -1   4   1       1679.46       1564.10        25.47 o
   0   4   1        513.19        475.46        10.76 o
   1   4   1         26.81         30.14         2.77 o
   2   4   1         71.78         71.39         4.43 o
   3   4   1         21.36         20.47         3.32 o
   4   4   1        186.39        204.21         8.85 o
   5   4   1        506.14        471.02        23.25 o
   6   4   1        197.87        188.71        10.51 o
   7   4   1         16.74         23.79         6.09 o
   8   4   1          0.16         -1.11         3.87 o
   9   4   1         41.23         25.45         9.96 o
  10   4   1         19.46         14.94         6.09 o
 -10   5   1         19.70          9.41         5.53 o
  -9   5   1         19.81         22.13         7.19 o
  -8   5   1        266.60        265.63        15.49 o
  -7   5   1         14.62          3.32         7.19 o
  -6   5   1         51.07         50.91         6.09 o
  -5   5   1        152.22        131.71         8.30 o
  -4   5   1        144.98        144.43         7.19 o
  -3   5   1       1941.17       2009.10        57.62 o
  -2   5   1       1173.19       1181.94        32.68 o
  -1   5   1        137.95        143.45         7.47 o
   0   5   1         78.72         88.46         4.15 o
   1   5   1        891.36        946.12        23.26 o
   2   5   1        943.93        932.51        29.90 o
   3   5   1         70.42         76.36         6.09 o
   4   5   1        579.39        569.58        26.02 o
   5   5   1         44.36         49.25         4.98 o
   6   5   1        922.70        978.70        42.07 o
   7   5   1         91.30         90.20         9.41 o
   8   5   1         51.79         54.23         9.41 o
   9   5   1          0.17         -3.32         3.32 o
  -9   6   1          0.03         -2.77         2.77 o
  -8   6   1          0.04          0.55         3.87 o
  -7   6   1         49.41         69.17         7.75 o
  -6   6   1          5.27          2.77         3.32 o
  -5   6   1         36.54         48.69         4.98 o
  -4   6   1        106.91        123.96         6.64 o
  -3   6   1         12.30         21.58         3.87 o
  -2   6   1         23.88         32.65         3.87 o
  -1   6   1        177.59        179.60         4.98 o
   0   6   1        399.74        366.83        11.74 o
   1   6   1        139.31        153.30         5.04 o
   2   6   1        584.42        646.01        26.57 o
   4   6   1         22.77          8.85         3.32 o
   5   6   1         33.55         39.84         4.98 o
   6   6   1         65.57         69.17         8.85 o
   7   6   1          3.54          3.87         4.43 o
   8   6   1          0.01          7.19         3.87 o
   9   6   1          0.16          4.43         4.98 o
  -9   7   1          2.46          9.96         4.98 o
  -8   7   1        102.46         77.47        15.49 o
  -7   7   1        133.50        144.98        11.62 o
  -6   7   1        623.41        601.64        31.55 o
  -5   7   1         19.75         14.94         4.98 o
  -4   7   1         13.89         11.07         3.87 o
  -3   7   1       1513.12       1657.02        52.61 o
  -2   7   1         61.09         55.34         4.98 o
  -1   7   1       1533.00       1569.25        32.51 o
   0   7   1        165.29        183.16         6.92 o
   1   7   1          0.68          3.00         2.66 o
   2   7   1         10.15         18.26         2.77 o
   3   7   1          1.41          6.09         2.77 o
   4   7   1        138.88        138.90         8.85 o
   5   7   1          0.73          1.11         3.32 o
   6   7   1        364.65        418.94        18.26 o
   7   7   1        126.26        122.85        11.07 o
   8   7   1          1.41          6.64         3.87 o
   9   7   1          3.10         -2.21         3.87 o
  -9   8   1          0.89          1.66         3.87 o
  -8   8   1         31.28         16.60         7.19 o
  -7   8   1         20.80         30.99         6.09 o
  -6   8   1         10.67         21.03         5.53 o
  -5   8   1         66.86         68.62         6.64 o
  -4   8   1        336.42        335.93        13.84 o
  -3   8   1          0.75         -1.66         1.66 o
  -2   8   1          0.85         -1.66         1.66 o
  -1   8   1        106.72         94.53         4.30 o
   0   8   1         42.09         38.60         2.92 o
   1   8   1         37.32         50.08         5.53 o
   2   8   1        542.09        596.13        26.01 o
   3   8   1         94.25         93.52         6.64 o
   4   8   1        281.32        298.84        12.18 o
   5   8   1         43.37         55.33         5.53 o
   6   8   1        344.31        398.46        17.71 o
   7   8   1         78.53         94.07         8.85 o
   8   8   1         10.04          7.75         4.98 o
   9   8   1          0.15         -1.66         3.87 o
  -9   9   1          5.69          0.00         3.87 o
  -8   9   1         21.09          7.75         5.53 o
  -7   9   1          3.37          1.11         2.77 o
  -6   9   1          2.60          6.09         3.32 o
  -5   9   1          2.79          7.75         3.32 o
  -4   9   1        271.00        256.78        11.62 o
  -3   9   1          3.20          6.64         3.87 o
  -2   9   1         46.45         47.03         4.43 o
  -1   9   1         75.19         77.68         8.58 o
   0   9   1        119.54        116.07         6.09 o
   1   9   1        397.05        420.47        33.21 o
   2   9   1        394.37        449.40        16.05 o
   3   9   1          3.36          1.66         2.77 o
   4   9   1          3.95         -0.55         2.21 o
   5   9   1          4.77          5.53         4.43 o
   6   9   1         31.32         44.82         6.09 o
   7   9   1         37.22         16.60         7.75 o
   8   9   1         15.35          2.21         5.53 o
  -8  10   1         39.27         30.43        11.07 o
  -7  10   1          0.53          6.64         3.87 o
  -6  10   1          0.44          5.53         3.32 o
  -5  10   1         19.37         21.58         4.43 o
  -4  10   1         25.48         39.29         6.09 o
  -3  10   1        111.41         99.05         7.75 o
  -2  10   1        115.78        111.23         7.75 o
  -1  10   1         16.45         13.87         3.32 o
   0  10   1          0.61          2.58         1.73 o
   1  10   1         44.73         52.62         6.64 o
   2  10   1         66.85         75.81         6.64 o
   3  10   1         81.71         85.22         6.64 o
   4  10   1         25.85         33.75         5.53 o
   5  10   1          0.00          3.87         3.32 o
   6  10   1         21.59         15.49         4.98 o
   7  10   1          5.60          6.09         3.87 o
   8  10   1          9.19         18.26         6.64 o
  -8  11   1          6.01          8.85         6.09 o
  -7  11   1          0.04         -3.32         3.32 o
  -6  11   1         28.55         18.81         6.09 o
  -5  11   1        153.57        130.04         9.41 o
  -4  11   1         11.06          3.87         4.98 o
  -3  11   1        653.50        640.94        30.44 o
  -2  11   1        135.32        123.96         8.85 o
  -1  11   1          4.52          1.94         2.35 o
   0  11   1        257.09        262.59         8.58 o
   1  11   1        109.71        128.47         6.65 o
   2  11   1        128.30        141.66         9.41 o
   3  11   1         32.67         38.18         6.64 o
   4  11   1          6.28          1.66         2.77 o
   5  11   1         33.89         27.11         6.64 o
   6  11   1          5.20          3.87         3.87 o
   7  11   1          0.33          2.21         4.98 o
   8  11   1          0.00         -4.43         4.43 o
  -7  12   1          0.27         -2.21         3.87 o
  -6  12   1         20.56         30.99        10.51 o
  -5  12   1          7.12          9.41         3.87 o
  -4  12   1         12.33          4.43         3.87 o
  -3  12   1         71.56         74.70         6.64 o
  -2  12   1         46.17         58.10         6.09 o
  -1  12   1        729.10        711.73        26.01 o
   0  12   1          3.48          3.00         3.98 o
   1  12   1       1034.64       1121.10        74.46 o
   2  12   1         31.22         44.82         6.64 o
   3  12   1         55.43         60.32         6.64 o
   4  12   1          9.06          2.21         3.87 o
   5  12   1          6.49          9.96         4.43 o
   6  12   1          1.64          4.43         2.77 o
   7  12   1          1.16         -0.55         3.32 o
  -7  13   1          2.36          4.98         3.32 o
  -6  13   1         44.52         25.45        12.17 o
  -5  13   1          2.97         -1.11         3.32 o
  -4  13   1         15.59          3.87         4.98 o
  -3  13   1          0.00          0.00         2.77 o
  -2  13   1          1.20          2.77         3.87 o
  -1  13   1        932.11        979.02        52.03 o
   0  13   1         80.61         72.10         5.83 o
   1  13   1        178.31        197.42         8.19 o
   2  13   1          0.61         -1.66         2.77 o
   3  13   1         19.03         39.84         6.64 o
   4  13   1         82.36         68.06        11.07 o
   5  13   1          1.95         -3.32         3.32 o
   6  13   1          8.35          4.98         3.87 o
  -6  14   1          0.16         -2.77         2.77 o
  -5  14   1          4.99         11.62         5.53 o
  -4  14   1          0.00          0.55         2.77 o
  -3  14   1          1.14         -3.32         3.32 o
  -2  14   1          0.09         -3.87         3.87 o
  -1  14   1          8.33         14.80         4.15 o
   0  14   1         67.61         68.06         5.44 o
   1  14   1         51.36         53.14         4.30 o
   2  14   1          8.03          7.19         3.87 o
   3  14   1          2.95         10.51         4.43 o
   4  14   1          4.79          2.77         3.87 o
   5  14   1          0.23          0.55         3.87 o
   6  14   1          3.12          3.32         3.87 o
  -5  15   1          2.06          4.98         4.43 o
  -4  15   1          9.14          7.75         4.98 o
  -3  15   1          0.75          1.66         3.87 o
  -2  15   1          0.16          3.87         3.32 o
  -1  15   1         49.87         49.96         9.41 o
   0  15   1          0.71          0.51         2.52 o
   1  15   1          0.37          0.00         6.64 o
   2  15   1          0.44          1.66         3.32 o
   3  15   1         15.64         11.62         4.98 o
   4  15   1          0.56         -3.32         3.32 o
   5  15   1          9.44          6.09         5.53 o
  -4  16   1          0.07         -4.43         4.43 o
  -3  16   1          0.85          1.11         4.43 o
  -2  16   1          0.60          1.11         3.32 o
  -1  16   1         11.85          5.94         3.70 o
   0  16   1          0.62         -2.52         2.52 o
   1  16   1          0.01          4.32         2.92 o
   2  16   1          1.97         12.17         4.98 o
   3  16   1          0.69         -2.77         3.32 o
  -2  17   1          0.77          3.32         4.43 o
  -1  17   1          1.78          1.53         2.52 o
   0  17   1          0.70          0.04         4.70 o
   1  17   1          0.94          1.33         3.32 o
 -10   0   2          4.20          3.87         5.53 o
  -9   0   2        116.23        110.67        14.39 o
  -8   0   2          9.48          8.30         4.43 o
  -7   0   2         17.25         24.35         3.87 o
  -6   0   2          6.92          7.19         3.32 o
  -5   0   2       1271.05       1366.13        43.75 o
  -4   0   2       1338.05       1247.35        36.00 o
  -3   0   2         51.35         66.40         3.87 o
  -2   0   2         25.75         29.88         2.77 o
  -1   0   2         39.80         47.45         2.49 o
   0   0   2        380.71        355.78        16.61 o
   2   0   2        758.81        702.79        21.60 o
   3   0   2       4510.13       4615.11        98.31 o
   4   0   2       1917.98       2058.83        59.28 o
   5   0   2         84.51         95.73         7.19 o
   6   0   2         55.54         47.59         5.53 o
   7   0   2         11.60          9.41         3.32 o
   8   0   2        246.54        242.94        14.39 o
   9   0   2         15.61          5.53         5.53 o
  10   0   2          6.47         -1.66         3.87 o
 -10   1   2         11.54         11.78         4.70 o
  -9   1   2          2.27         -3.17         3.17 o
  -8   1   2         10.13          0.69         3.32 o
  -7   1   2          3.14          0.90         1.94 o
  -6   1   2         12.69          3.87         2.35 o
  -5   1   2          1.84          1.91         2.77 o
  -4   1   2       2446.26       2299.25        44.82 o
  -3   1   2          4.01          1.66         4.43 o
  -1   1   2        699.12        722.54        10.80 o
   0   1   2        216.17        234.98         9.11 o
   1   1   2      26027.87      24289.81       355.04 o
   2   1   2        522.27        474.21        11.74 o
   3   1   2       2015.84       2015.78        36.12 o
   4   1   2         80.40         83.30         4.98 o
   5   1   2         17.21          8.13         2.13 o
   6   1   2          6.31          2.49         1.96 o
   7   1   2          9.14          8.02         2.74 o
   8   1   2          1.28         -2.77         2.77 o
   9   1   2         45.56         36.91        13.28 o
  10   1   2          0.44         -2.21         2.21 o
 -10   2   2          0.00          1.11         4.98 o
  -9   2   2          2.74         -3.87         4.98 o
  -8   2   2         21.08         21.58         3.87 o
  -7   2   2         21.72         23.79         4.43 o
  -6   2   2          1.31          1.11         2.21 o
  -5   2   2         94.55         96.84         6.09 o
  -4   2   2        112.58        105.70         6.64 o
  -3   2   2         31.02         31.54         3.32 o
  -2   2   2        319.54        315.52        13.29 o
  -1   2   2        692.89        665.43        17.45 o
   0   2   2        266.95        297.94        11.90 o
   1   2   2       1598.02       1606.60        29.39 o
   2   2   2         38.18         35.97         2.77 o
   3   2   2         41.10         30.43         3.32 o
   4   2   2        505.68        443.92        20.48 o
   5   2   2        111.21         80.79         5.53 o
   6   2   2         14.75         21.03         6.09 o
   7   2   2          0.00          3.87         3.32 o
   8   2   2          7.16          6.09         4.43 o
   9   2   2          5.06         -3.87         3.87 o
  10   2   2         11.42         13.28         6.64 o
 -10   3   2          0.48         11.62         4.43 o
  -9   3   2          0.47         -3.32         3.32 o
  -8   3   2         10.93          1.66         4.98 o
  -7   3   2         68.60         78.02         6.64 o
  -6   3   2          7.95         10.51         3.32 o
  -5   3   2         14.77         13.83         2.77 o
  -4   3   2        432.06        391.88        16.05 o
  -3   3   2          3.70          6.09         2.21 o
  -2   3   2        348.77        326.59        13.84 o
  -1   3   2        767.34        679.85        22.99 o
   0   3   2        397.11        347.93        19.93 o
   1   3   2          1.26          0.32         1.33 o
   2   3   2        104.50        110.68         4.98 o
   3   3   2        122.28        103.48         5.53 o
   4   3   2         91.71         80.24         4.98 o
   5   3   2         55.63         49.80         5.53 o
   6   3   2         31.11         38.18         5.53 o
   7   3   2          2.45          0.55         5.53 o
   8   3   2          0.13         -1.66         3.87 o
   9   3   2          4.65          6.09         4.43 o
  10   3   2          1.20         12.17         6.09 o
 -10   4   2         19.73         13.28         6.09 o
  -9   4   2          1.72         10.51         4.98 o
  -8   4   2        222.68        254.56        14.39 o
  -7   4   2         47.42         61.42         7.19 o
  -6   4   2        359.60        345.34        14.39 o
  -5   4   2        365.72        413.43        21.03 o
  -4   4   2        309.80        340.37        12.18 o
  -3   4   2        323.41        311.05        16.05 o
  -2   4   2        211.52        208.10         7.19 o
  -1   4   2          3.44          3.38         3.04 o
   0   4   2         11.36         17.37         1.73 o
   1   4   2        225.55        227.90         5.81 o
   2   4   2        589.10        626.13        21.59 o
   3   4   2        215.02        269.52         9.96 o
   4   4   2        174.87        184.28         8.85 o
   5   4   2        136.19        154.95         8.85 o
   6   4   2         18.50         16.05         4.98 o
   7   4   2        320.68        303.27        15.50 o
   8   4   2          4.74         11.07         4.98 o
   9   4   2         12.59          8.85         5.53 o
 -10   5   2          0.90         -2.77         2.77 o
  -9   5   2          0.01         -1.66         2.77 o
  -8   5   2          0.09         -1.66         3.32 o
  -7   5   2         11.88          3.32         4.98 o
  -6   5   2        218.32        215.82        11.62 o
  -5   5   2          7.26          0.00         3.87 o
  -4   5   2        917.02        958.35        34.33 o
  -3   5   2        869.44        885.32        31.56 o
  -2   5   2        108.19        113.44         6.09 o
  -1   5   2        223.00        219.59         9.69 o
   0   5   2        257.59        228.90         8.30 o
   1   5   2          6.95         14.65         2.21 o
   2   5   2        877.92        939.62        29.90 o
   3   5   2       1658.62       1741.54        50.96 o
   4   5   2        302.58        300.51        12.18 o
   5   5   2        371.72        390.73        15.50 o
   6   5   2        335.63        344.23        14.94 o
   7   5   2         23.16         14.94         6.64 o
   8   5   2          4.55          1.11         4.43 o
   9   5   2          0.04         -4.98         4.98 o
 -10   6   2          0.24          5.53         4.43 o
  -9   6   2         20.54         24.35         8.30 o
  -8   6   2         14.59          4.43         5.53 o
  -7   6   2       1753.87       1810.66        70.88 o
  -6   6   2        338.53        360.28        16.60 o
  -5   6   2         52.12         53.68         5.53 o
  -4   6   2          9.05          8.30         3.32 o
  -3   6   2        159.16        169.89         7.75 o
  -2   6   2       5065.44       5328.99       115.50 o
  -1   6   2         17.66         20.44         5.53 o
   0   6   2        211.18        241.34         6.26 o
   1   6   2      11153.56      11534.42       180.72 o
   2   6   2         14.56         20.47         3.87 o
   3   6   2        141.75        143.88         7.75 o
   4   6   2         15.18         12.73         3.87 o
   5   6   2        764.10        751.70        33.77 o
   6   6   2       3395.41       3509.20       119.13 o
   7   6   2         24.48         29.33         6.64 o
   8   6   2          6.57          7.19         4.98 o
   9   6   2          1.26          6.09         3.87 o
  -9   7   2          4.50          5.53         5.53 o
  -8   7   2         29.66         15.49         7.75 o
  -7   7   2         43.90         31.54         7.19 o
  -6   7   2         84.50         81.90         9.41 o
  -5   7   2         70.27         62.53         6.09 o
  -4   7   2          8.00         13.28         3.32 o
  -3   7   2        235.41        254.57        10.51 o
  -2   7   2       1404.24       1478.70        44.86 o
  -1   7   2          8.34          4.18         2.13 o
   0   7   2         41.80         41.67         9.13 o
   1   7   2       1430.52       1490.98        57.32 o
   2   7   2        418.07        397.40        19.37 o
   3   7   2          1.34          0.55         2.21 o
   4   7   2         16.24          9.96         3.32 o
   5   7   2         13.34          7.75         3.32 o
   6   7   2          0.22         -4.98         4.98 o
   7   7   2        118.06        132.25        10.51 o
   8   7   2          2.58          3.32         4.43 o
   9   7   2          4.84          4.43         3.32 o
  -9   8   2         13.72          7.19         5.53 o
  -8   8   2         10.01         13.28         6.09 o
  -6   8   2        287.17        305.48        15.50 o
  -5   8   2         81.34         82.45         6.64 o
  -4   8   2         60.21         78.58         6.64 o
  -3   8   2        165.60        151.07         8.85 o
  -2   8   2        331.97        313.25        11.62 o
  -1   8   2        459.16        441.12        25.74 o
   0   8   2        250.33        239.62         8.02 o
   1   8   2        622.32        637.17        60.34 o
   2   8   2        243.46        259.00        10.51 o
   3   8   2        142.41        142.77         8.30 o
   4   8   2         55.76         54.23         4.98 o
   5   8   2        127.55        113.99         8.30 o
   6   8   2        336.85        410.08        18.82 o
   7   8   2          2.70         -3.87         4.43 o
   8   8   2         21.88         24.90         8.85 o
   9   8   2          0.96          3.32         3.32 o
  -9   9   2          0.16          1.66         4.98 o
  -8   9   2          7.15          8.85         5.53 o
  -7   9   2          0.51         -3.32         3.32 o
  -6   9   2          4.93         -0.55         3.32 o
  -5   9   2          5.39          4.43         2.77 o
  -4   9   2        127.73        138.34         8.85 o
  -3   9   2          0.01         -2.77         2.77 o
  -2   9   2        136.55        136.13         7.75 o
  -1   9   2          7.27          1.66         1.73 o
   0   9   2         20.22         33.32         3.60 o
   1   9   2         55.87         51.31         3.91 o
   2   9   2         10.13          8.85         3.87 o
   3   9   2        297.75        289.99        12.18 o
   4   9   2          0.26          0.55         2.21 o
   5   9   2          6.47          5.53         4.43 o
   6   9   2          3.73         -1.11         3.32 o
   7   9   2          4.30         11.07         4.43 o
   8   9   2          0.65          9.41         4.98 o
  -8  10   2          2.85         -3.87         3.87 o
  -7  10   2          1.10          1.66         2.77 o
  -6  10   2          2.92          1.66         2.21 o
  -5  10   2          0.02         -0.55         2.77 o
  -4  10   2          6.96          0.00         2.77 o
  -3  10   2         27.36         32.09         4.98 o
  -2  10   2        124.97        115.65         7.19 o
  -1  10   2         56.93         54.64         7.19 o
   0  10   2         25.64         29.55         2.66 o
   1  10   2        194.45        180.27         6.45 o
   2  10   2         33.56         27.67         4.43 o
   3  10   2          0.05          0.00         2.21 o
   4  10   2          2.00          9.96         4.98 o
   5  10   2          9.88          5.53         3.87 o
   6  10   2          2.08         13.28         4.98 o
   7  10   2          4.96         -1.66         3.87 o
   8  10   2         13.47          0.00         7.19 o
  -8  11   2          9.62         11.07         4.98 o
  -7  11   2          0.00          2.21         3.87 o
  -6  11   2          5.54         -2.21         4.43 o
  -5  11   2         63.61         59.76         7.75 o
  -4  11   2         74.64         56.44         7.19 o
  -3  11   2        267.61        254.56        13.84 o
  -2  11   2        347.31        340.35        14.94 o
  -1  11   2         77.05         86.81         4.88 o
   0  11   2        128.85        130.36         8.58 o
   1  11   2        193.19        174.04         7.04 o
   2  11   2         54.87         56.44         6.64 o
   3  11   2          7.83          5.53         4.43 o
   4  11   2         48.80         45.93         5.53 o
   5  11   2          1.87          0.00         3.32 o
   6  11   2          0.63          6.09         3.32 o
   7  11   2          5.01         -1.66         4.43 o
  -7  12   2         11.22         11.07         4.98 o
  -6  12   2         21.13         14.39         6.64 o
  -5  12   2        179.86        204.75        18.26 o
  -4  12   2        148.64        126.17         9.96 o
  -3  12   2          3.35          5.53         3.32 o
  -2  12   2         63.23         76.92         9.41 o
  -1  12   2        564.18        622.10        23.47 o
   0  12   2        205.66        254.30        16.88 o
   1  12   2        119.84        152.01         7.43 o
   2  12   2          0.02         -2.77         2.77 o
   3  12   2        305.34        277.81        13.28 o
   4  12   2        334.29        291.65        14.39 o
   5  12   2         30.74         18.26         8.30 o
   6  12   2         16.70          5.53         4.98 o
   7  12   2          0.03         -0.55         3.87 o
  -7  13   2          0.40         -2.77         2.77 o
  -6  13   2         11.96         19.37         6.09 o
  -5  13   2          0.89         -2.77         2.77 o
  -4  13   2         67.80         54.23        11.62 o
  -3  13   2         52.53         50.91         6.09 o
  -2  13   2        526.19        499.21        19.92 o
  -1  13   2        336.46        365.49        12.13 o
   0  13   2        167.96        180.04         8.01 o
   1  13   2        342.85        335.43        11.35 o
   2  13   2         63.08         75.26         7.19 o
   3  13   2         84.46         64.74         6.64 o
   4  13   2          6.24         -1.66         2.77 o
   5  13   2          3.14          2.77         3.32 o
   6  13   2          0.36         12.73         5.53 o
  -6  14   2         13.88         12.73         6.64 o
  -5  14   2          2.64         -3.32         3.32 o
  -4  14   2         17.92          3.87         4.43 o
  -3  14   2          8.11          6.64         4.98 o
  -2  14   2          4.20         -2.77         2.77 o
  -1  14   2         46.64         46.98         5.27 o
   0  14   2         46.31         42.96         5.26 o
   1  14   2         39.78         35.22         5.83 o
   2  14   2          0.03          2.21         2.77 o
   3  14   2          0.38          8.85         3.87 o
   4  14   2          0.09         -0.55         3.87 o
   5  14   2         21.24          7.19         4.98 o
  -5  15   2          4.53          7.19         4.43 o
  -4  15   2          4.45          4.98         4.98 o
  -3  15   2          4.48         -2.77         2.77 o
  -2  15   2         16.94         20.47         6.64 o
  -1  15   2          2.20          0.14         2.49 o
   0  15   2          3.39          6.88         4.15 o
   1  15   2          3.88          4.43         3.87 o
   2  15   2          0.01         -1.11         3.32 o
   3  15   2          4.00          3.87         3.87 o
   4  15   2          4.58         -3.32         4.43 o
  -4  16   2         22.72         27.11         9.41 o
  -3  16   2          0.57         -1.66         3.32 o
  -2  16   2          0.21          3.32         3.87 o
  -1  16   2          4.87         -1.19         2.66 o
   0  16   2          3.61         -2.92         2.92 o
   1  16   2          3.11          9.13         3.52 o
   2  16   2          2.16         -4.43         4.43 o
   3  16   2         27.43         32.65        11.62 o
  -1  17   2          0.30          2.64         2.52 o
   0  17   2          0.20         -1.49         8.58 o
   1  17   2         26.30         20.01         8.02 o
  -9   1   3         15.90          9.03         3.70 o
  -8   1   3          2.59          1.25         4.15 o
  -7   1   3         82.26         77.68         5.26 o
  -6   1   3        112.26        119.44         5.87 o
  -5   1   3        654.97        703.88        20.94 o
  -4   1   3        234.32        185.19         5.66 o
  -3   1   3       1393.69       1352.23        25.06 o
  -1   1   3         99.55         94.32         2.06 o
   0   1   3       4381.45       4150.65        74.91 o
   1   1   3       3079.64       2905.07        32.07 o
   2   1   3       1320.03       1199.31        22.32 o
   3   1   3        133.44        150.53         4.70 o
   4   1   3       1444.56       1415.95        32.68 o
   5   1   3          3.59         -1.11         2.77 o
   6   1   3         18.09         17.15         2.92 o
   7   1   3         70.92         58.25         7.47 o
   8   1   3          0.00         -1.84         1.84 o
   9   1   3          3.18         -2.35         2.35 o
 -10   2   3          5.50         10.51         6.09 o
  -9   2   3         21.00         38.18         8.85 o
  -8   2   3          0.04         -2.21         2.21 o
  -7   2   3         10.31          3.32         2.77 o
  -6   2   3         55.95         61.98         6.64 o
  -5   2   3        110.21        109.57         6.64 o
  -4   2   3        247.10        240.19         9.41 o
  -3   2   3        831.17        769.68        25.47 o
  -2   2   3       2014.65       1891.43        44.36 o
  -1   2   3          3.78          6.27         1.38 o
   0   2   3          6.63          5.14         1.33 o
   1   2   3        315.30        320.92        14.95 o
   2   2   3        759.88        784.06        24.92 o
   3   2   3         52.70         60.32         3.87 o
   4   2   3         64.32         84.66         5.53 o
   5   2   3        504.12        503.67        24.91 o
   6   2   3         40.84         38.18         5.53 o
   7   2   3         41.86         44.27         7.19 o
   8   2   3         21.44         25.45         5.53 o
   9   2   3         10.77          5.53         4.43 o
 -10   3   3         38.44         19.92         9.41 o
  -9   3   3          2.33         -0.55         4.43 o
  -8   3   3         72.44         67.51         8.30 o
  -7   3   3         14.78         11.62         4.43 o
  -6   3   3         84.64         69.72         7.19 o
  -5   3   3        129.36        128.38         7.19 o
  -4   3   3         93.84         83.56         6.09 o
  -3   3   3         19.59         20.47         3.32 o
  -2   3   3          2.70         -1.66         1.66 o
  -1   3   3        491.86        450.57        10.76 o
   0   3   3       1528.69       1523.85        41.02 o
   1   3   3         65.69         63.66         2.74 o
   2   3   3       1725.07       1669.05        45.44 o
   3   3   3          5.01          3.87         3.32 o
   4   3   3         56.32         45.93         4.43 o
   5   3   3         55.38         37.07         6.09 o
   6   3   3         15.11         10.51         4.98 o
   7   3   3        126.20        125.06        10.51 o
   8   3   3        127.80        125.61        16.60 o
   9   3   3          4.93         -0.55         4.43 o
 -10   4   3          7.30          9.96         6.09 o
  -9   4   3          3.40         -3.87         3.87 o
  -8   4   3         18.05         29.88         4.98 o
  -7   4   3        258.74        287.21        14.94 o
  -6   4   3        151.67        143.33         9.41 o
  -5   4   3          0.02          1.11         2.21 o
  -4   4   3          7.20          4.98         2.77 o
  -3   4   3         16.04         14.39         2.77 o
  -2   4   3        243.72        223.04         8.30 o
  -1   4   3        363.80        363.48        15.78 o
   0   4   3       1356.21       1342.31        23.64 o
   1   4   3         84.54         81.35         3.13 o
   2   4   3         94.68        103.48         4.98 o
   3   4   3        697.35        704.17        27.13 o
   4   4   3          5.49          1.66         2.21 o
   5   4   3        102.70        123.95         7.75 o
   6   4   3          9.07          5.53         3.87 o
   7   4   3        340.95        386.83        17.71 o
   8   4   3          0.73         -3.32         3.32 o
   9   4   3          0.75         -0.55         4.98 o
 -10   5   3          4.54         11.07         3.32 o
  -9   5   3         23.08         15.49         8.85 o
  -8   5   3         25.20         25.45         7.19 o
  -7   5   3        595.10        602.73        25.46 o
  -6   5   3          8.77          6.64         4.43 o
  -5   5   3        198.50        188.71         9.96 o
  -4   5   3         21.53          8.30         4.43 o
  -3   5   3        335.71        313.81        11.07 o
  -2   5   3        849.24        910.27        28.79 o
  -1   5   3         90.93         96.32         3.52 o
   0   5   3        155.13        161.37         6.09 o
   1   5   3       3123.90       3264.90       133.40 o
   2   5   3       1654.23       1733.92        50.41 o
   3   5   3       1019.72       1047.56        35.99 o
   5   5   3          0.08          0.00         2.77 o
   6   5   3         44.92         47.59         8.30 o
   7   5   3        332.50        329.28        16.60 o
   8   5   3         27.96         37.63         9.41 o
   9   5   3         10.89         -5.53         5.53 o
 -10   6   3          0.03          0.55         4.98 o
  -9   6   3          1.93          9.96         5.53 o
  -8   6   3          0.41          6.09         5.53 o
  -7   6   3         16.24         14.39         5.53 o
  -6   6   3          0.08          6.64         3.32 o
  -5   6   3          0.63          3.32         3.87 o
  -4   6   3         83.82         76.36         6.09 o
  -3   6   3         33.72         32.65         3.32 o
  -2   6   3         61.34         69.17         6.64 o
  -1   6   3          1.38          1.84         1.73 o
   0   6   3         76.23         68.78         3.52 o
   1   6   3         20.92          7.87         4.43 o
   2   6   3         23.33         26.56         4.43 o
   3   6   3         37.81         37.63         4.43 o
   4   6   3          9.00          3.87         3.32 o
   5   6   3         28.95         21.58         5.53 o
   6   6   3         95.58        113.99        11.07 o
   7   6   3          0.00         -3.32         3.32 o
   8   6   3          0.50          1.66         3.32 o
   9   6   3          1.02          2.21         3.87 o
  -9   7   3          1.20          5.53         5.53 o
  -8   7   3         53.86         53.12        11.07 o
  -7   7   3        267.43        292.19        15.50 o
  -6   7   3          0.20          7.19         4.43 o
  -5   7   3         60.27         81.34         6.64 o
  -4   7   3         11.79         11.07         4.43 o
  -3   7   3         88.20        104.59         6.64 o
  -2   7   3         41.35         46.48         4.43 o
  -1   7   3         19.95         15.80         3.04 o
   0   7   3       1218.98       1306.67        27.60 o
   1   7   3          0.02          1.38         1.94 o
   2   7   3       1561.91       1690.84        52.06 o
   3   7   3         12.79         11.62         2.77 o
   4   7   3         73.23         51.46         5.53 o
   5   7   3        590.01        615.47        31.55 o
   6   7   3         48.45         38.73         6.09 o
   7   7   3        136.38        161.03        18.81 o
   8   7   3          0.74         -3.87         3.87 o
   9   7   3          1.93          3.32         4.43 o
  -9   8   3         16.29          3.32         4.43 o
  -8   8   3         20.19          3.32         5.53 o
  -7   8   3        255.88        306.03        16.05 o
  -6   8   3         73.09         78.02         9.41 o
  -5   8   3        345.15        340.91        14.94 o
  -4   8   3         72.18         80.79         6.64 o
  -3   8   3        379.77        394.61        14.39 o
  -2   8   3        157.39        190.37         8.85 o
  -1   8   3         13.87         16.83         4.15 o
   0   8   3          4.46          1.82         2.77 o
   1   8   3          3.46         -0.28         1.57 o
   3   8   3        399.07        432.24        15.50 o
   4   8   3         52.13         52.02         6.64 o
   5   8   3        109.22        135.02        11.62 o
   6   8   3         42.81         49.80         8.30 o
   7   8   3         75.01         94.62        12.73 o
   8   8   3          1.03         -1.66         5.53 o
  -9   9   3         14.53         27.11         8.85 o
  -8   9   3         17.61          8.85         4.98 o
  -7   9   3          0.30          7.19         6.09 o
  -6   9   3          2.59          6.64         3.87 o
  -5   9   3          1.63          4.43         3.32 o
  -4   9   3          0.93          0.00         2.21 o
  -3   9   3        292.63        313.79        12.73 o
  -2   9   3        200.62        206.42        10.51 o
  -1   9   3        209.79        218.61         6.65 o
   0   9   3         24.85         28.32         2.74 o
   1   9   3        116.15        105.12         4.88 o
   2   9   3         53.79         53.12         4.98 o
   3   9   3        216.99        211.95        11.07 o
   4   9   3         53.90         59.76         6.09 o
   5   9   3         30.25         28.22         6.09 o
   6   9   3          0.13          0.55         2.77 o
   7   9   3          1.01          2.77         3.32 o
   8   9   3         18.31         13.83         5.53 o
  -8  10   3          4.12          3.87         4.98 o
  -6  10   3          3.97          3.32         3.32 o
  -5  10   3          3.68          2.77         3.32 o
  -4  10   3         20.09         18.81         5.53 o
  -3  10   3         44.18         52.57         6.64 o
  -2  10   3         95.41         97.95         7.19 o
  -1  10   3          0.00          0.83         1.96 o
   0  10   3         71.89         69.69         4.30 o
   1  10   3          6.18          5.33         2.13 o
   2  10   3         31.03         34.86         4.43 o
   3  10   3          9.94          7.75         4.43 o
   4  10   3         37.07         42.05         6.09 o
   5  10   3         31.93         49.25         7.19 o
   6  10   3         10.53         10.51         4.98 o
   7  10   3         12.00         15.49         6.64 o
   8  10   3          0.17         -2.77         2.77 o
  -8  11   3          0.05         -1.66         4.43 o
  -7  11   3          4.58          6.64         4.98 o
  -6  11   3          6.12          8.30         4.43 o
  -5  11   3          2.10          1.66         3.32 o
  -4  11   3          9.56         17.15         3.87 o
  -3  11   3         69.95         54.23         7.19 o
  -2  11   3        219.94        268.39        13.28 o
  -1  11   3         35.62         37.05         4.25 o
   0  11   3        106.58        104.59         7.75 o
   1  11   3        116.77         92.79         5.44 o
   2  11   3        323.92        349.20        14.94 o
   3  11   3         11.51         21.58         6.64 o
   4  11   3         77.01         52.57         7.75 o
   6  11   3          1.49          7.75         4.43 o
   7  11   3          8.48          6.09         4.43 o
  -7  12   3          0.96         13.83         5.53 o
  -6  12   3         11.02          6.64         4.43 o
  -5  12   3          1.48          4.98         4.98 o
  -4  12   3          6.11          5.53         3.87 o
  -3  12   3         41.32         41.50         5.53 o
  -2  12   3        830.25        850.76        39.30 o
  -1  12   3          3.72          8.34         5.81 o
   0  12   3        834.80        795.00        26.58 o
   1  12   3         64.37         59.89         5.09 o
   2  12   3        218.77        197.01        11.62 o
   3  12   3         57.56         44.82         6.64 o
   4  12   3          0.52         -2.21         2.21 o
   5  12   3         11.64         11.62         4.43 o
   6  12   3          0.76          1.66         3.87 o
   7  12   3          0.24          2.77         4.43 o
  -7  13   3          3.51         -3.32         3.32 o
  -6  13   3          2.29         -4.43         4.43 o
  -5  13   3         40.27         37.07         9.41 o
  -4  13   3          1.38          4.98         3.87 o
  -3  13   3          0.04         -2.21         3.32 o
  -2  13   3         72.68         86.32         7.75 o
  -1  13   3         88.91         99.41        10.79 o
   0  13   3        645.74        687.40        24.65 o
   1  13   3          1.29         -0.15         2.13 o
   2  13   3          0.07         -0.55         3.32 o
   3  13   3         14.63          6.64         5.53 o
   4  13   3          0.03         -1.11         2.77 o
   5  13   3         67.31         54.23        12.17 o
   6  13   3          1.55          6.09         3.32 o
  -6  14   3          2.54          4.43         4.43 o
  -5  14   3          8.32          2.77         4.98 o
  -4  14   3          2.57          1.11         3.87 o
  -3  14   3          8.60          6.09         4.43 o
  -2  14   3         12.17          7.19         5.53 o
  -1  14   3         23.04         18.71        11.34 o
   0  14   3          0.22          1.49         5.53 o
   1  14   3          2.86          2.86         3.31 o
   2  14   3          0.04          2.77         3.32 o
   3  14   3          2.68          9.96         3.87 o
   4  14   3          1.70         -3.32         4.43 o
   5  14   3          0.16          2.21         2.77 o
  -5  15   3          0.20          3.87         4.43 o
  -4  15   3         13.87          3.32         4.98 o
  -3  15   3          0.32         -3.32         3.32 o
  -2  15   3         18.23          4.43         6.64 o
  -1  15   3          0.01         -0.89         9.96 o
   0  15   3         42.27         40.37         6.64 o
   1  15   3          8.64          7.75         3.52 o
   2  15   3          0.15         -2.21         3.32 o
   3  15   3          8.94          8.30         5.53 o
   4  15   3          4.92         -0.55         4.43 o
  -3  16   3          0.05         -2.77         2.77 o
  -2  16   3         10.26          8.30         4.98 o
  -1  16   3          0.03          4.98         4.15 o
   0  16   3          4.74          8.88         3.60 o
   1  16   3          0.54          6.31         2.76 o
   2  16   3          0.72          1.11         2.77 o
   3  16   3          0.00         -3.32         3.32 o
  -1  17   3          0.37         -6.64         6.64 o
   0  17   3          5.92         -0.70         2.92 o
 -10   0   4         62.01         33.75        12.17 o
  -9   0   4         78.79         57.00        12.73 o
  -8   0   4         64.85         83.56         8.30 o
  -7   0   4        131.53        136.13         8.85 o
  -6   0   4       1028.32       1095.61        42.63 o
  -5   0   4         74.63         83.56         6.09 o
  -4   0   4         41.50         44.82         5.53 o
  -3   0   4         53.71         43.72         3.87 o
  -2   0   4        446.25        378.10        16.05 o
  -1   0   4     182244.52     190721.31       319.46 o
   0   0   4         42.52         32.00         2.13 o
   1   0   4      11482.31      10253.90        88.40 o
   2   0   4         54.23         47.04         3.87 o
   3   0   4        449.73        495.39        22.14 o
   4   0   4       2358.60       2558.79        75.91 o
   5   0   4        306.88        337.59        13.28 o
   6   0   4         79.01        102.37         7.19 o
   7   0   4        365.62        358.61        17.16 o
   8   0   4         26.98         18.81         6.64 o
   9   0   4          6.15         -1.66         4.43 o
 -10   1   4          0.00         -3.64         4.15 o
  -9   1   4          0.92          4.65         4.98 o
  -8   1   4         11.30          5.31         2.76 o
  -7   1   4          9.96          5.36         2.52 o
  -6   1   4         28.66         27.20         8.02 o
  -5   1   4         87.20         79.68         4.25 o
  -4   1   4        186.73        178.17         6.06 o
  -3   1   4        730.04        686.18        17.03 o
  -2   1   4          0.01          1.11         1.73 o
  -1   1   4       5272.59       4869.01        87.48 o
   0   1   4       1114.09       1098.71        22.79 o
   1   1   4        858.54        852.02        12.46 o
   2   1   4        214.83        218.87         5.44 o
   3   1   4        690.99        704.56        20.34 o
   5   1   4        111.37        110.96         5.44 o
   6   1   4          9.74          6.09         2.21 o
   7   1   4         13.82          3.23         2.52 o
   8   1   4          1.67          6.13         3.04 o
   9   1   4         14.33          7.19         4.30 o
 -10   2   4          5.53          0.00         6.09 o
  -9   2   4          0.02         -3.32         3.32 o
  -8   2   4          1.62          6.09         2.77 o
  -7   2   4          9.47          7.75         3.32 o
  -6   2   4        276.71        278.37        12.73 o
  -5   2   4        236.51        257.34        11.07 o
  -4   2   4         11.85         13.28         3.87 o
  -3   2   4          1.72         -1.11         2.21 o
  -2   2   4       1151.64       1119.49        31.02 o
  -1   2   4         62.03         61.71         2.74 o
   0   2   4       1303.31       1196.40        21.72 o
   1   2   4        364.51        350.94        10.57 o
   2   2   4        130.92        128.39         6.09 o
   3   2   4          2.47          4.43         3.32 o
   4   2   4        104.50         80.24         5.53 o
   5   2   4          0.04          1.11         2.77 o
   6   2   4         19.98         17.15         3.32 o
   7   2   4         28.74         18.81         5.53 o
   8   2   4          6.21          7.19         4.98 o
 -10   3   4          9.27          1.11         4.98 o
  -9   3   4         57.14         35.41        16.05 o
  -8   3   4          7.34          2.77         3.87 o
  -7   3   4          3.34          4.43         3.32 o
  -6   3   4          3.42          1.66         3.32 o
  -5   3   4          1.20          4.98         2.21 o
  -4   3   4         13.36         13.83         3.32 o
  -3   3   4        849.11        867.62        28.79 o
  -2   3   4          3.58         -2.21         2.21 o
  -1   3   4        158.20        144.67         7.19 o
   0   3   4          1.03          1.94         1.57 o
   1   3   4        731.47        679.00        16.61 o
   2   3   4         87.17         73.05         4.98 o
   3   3   4        413.42        385.23        13.28 o
   4   3   4          1.97          1.11         2.21 o
   5   3   4         15.78         18.81         3.87 o
   6   3   4          1.68          0.00         2.77 o
   7   3   4         71.30         61.42         6.64 o
   8   3   4          1.77          1.66         3.32 o
   9   3   4         27.92         38.73         9.41 o
 -10   4   4          0.72         -3.87         3.87 o
  -9   4   4         14.29         21.58         8.30 o
  -8   4   4          8.55          6.64         6.09 o
  -7   4   4          0.10          1.66         3.32 o
  -6   4   4          0.47         -1.11         2.21 o
  -5   4   4        481.69        451.08        22.69 o
  -4   4   4        336.89        412.32        19.92 o
  -3   4   4        167.42        170.45         8.30 o
  -2   4   4        133.82        133.37         6.64 o
  -1   4   4        391.47        375.98        11.74 o
   0   4   4        327.13        293.74         8.86 o
   1   4   4        573.72        571.06        14.81 o
   2   4   4       2128.20       2139.57        60.96 o
   3   4   4        523.27        514.21        22.69 o
   4   4   4        193.48        186.49         9.41 o
   5   4   4          5.20          5.53         3.87 o
   6   4   4         76.40         89.09         8.30 o
   7   4   4        474.85        525.21        21.58 o
   8   4   4          3.12          1.66         3.87 o
   9   4   4          5.32          5.53         3.87 o
 -10   5   4          2.82         12.73         5.53 o
  -9   5   4        111.65        154.94        19.37 o
  -8   5   4         20.76         23.79         4.98 o
  -7   5   4          0.64          2.21         4.43 o
  -6   5   4        261.84        277.81        14.39 o
  -5   5   4        195.93        194.79         9.96 o
  -4   5   4        407.35        411.78        14.94 o
  -3   5   4        392.62        365.85        12.18 o
  -2   5   4         26.78         17.71         3.87 o
  -1   5   4          0.30         -1.42         2.21 o
   0   5   4        218.52        220.32         6.06 o
   1   5   4        106.44         87.67         9.96 o
   2   5   4        998.58       1047.58        34.88 o
   3   5   4        204.47        197.01         9.41 o
   4   5   4        705.45        694.13        29.34 o
   5   5   4        346.95        312.69        14.39 o
   6   5   4        131.51        137.24        11.62 o
   7   5   4        144.07        157.71        11.07 o
   8   5   4          0.58          2.21         3.87 o
   9   5   4          7.15         -0.55         3.32 o
 -10   6   4          0.30         -2.77         2.77 o
  -9   6   4          3.54          3.87         4.43 o
  -8   6   4        340.92        367.46        25.46 o
  -7   6   4          5.45          2.21         3.87 o
  -6   6   4         19.68         19.92         3.87 o
  -5   6   4          0.18          2.21         2.77 o
  -4   6   4        968.21       1082.88        39.31 o
  -3   6   4       2476.05       2535.16        76.47 o
  -2   6   4         73.82         84.66         5.53 o
  -1   6   4         63.24         57.80         3.70 o
   0   6   4        585.86        627.55        18.12 o
   1   6   4       2825.43       3069.11        98.39 o
   2   6   4         47.44         60.87         5.53 o
   3   6   4        213.96        223.02         9.96 o
   4   6   4        102.63         81.90         7.19 o
   5   6   4        330.00        328.73        14.94 o
   6   6   4        135.10        153.28        10.51 o
   7   6   4          1.60          8.30         4.98 o
   8   6   4          0.00         -3.32         3.32 o
  -9   7   4         32.06         19.37         9.41 o
  -8   7   4         36.94         24.90        12.17 o
  -7   7   4          5.61          7.19         4.98 o
  -6   7   4        224.26        256.77        14.39 o
  -5   7   4         36.56         35.41         4.98 o
  -4   7   4        529.59        590.57        28.78 o
  -3   7   4        133.36        121.74         7.75 o
  -2   7   4        295.14        325.97        11.62 o
  -1   7   4          4.21          1.94         1.57 o
   0   7   4        432.23        408.62        14.67 o
   1   7   4         12.07         12.12         2.77 o
   2   7   4       3413.08       3647.65       105.88 o
   3   7   4         12.15         11.62         3.32 o
   4   7   4       1603.65       1585.91        56.48 o
   5   7   4         34.91         24.90         5.53 o
   6   7   4        209.58        220.25        12.73 o
   7   7   4         71.97         53.12        10.51 o
   8   7   4         21.04          4.43         6.64 o
  -9   8   4          1.36         -3.32         5.53 o
  -8   8   4         39.85         23.79         9.96 o
  -7   8   4          0.05          8.30         4.43 o
  -6   8   4        111.63        134.47         9.41 o
  -5   8   4         29.78         24.90         4.98 o
  -4   8   4        185.42        169.89         9.96 o
  -3   8   4         66.68         61.42         4.98 o
  -2   8   4          0.03          0.55         1.66 o
  -1   8   4         78.76         82.82         4.09 o
   0   8   4         61.72         54.40         3.70 o
   1   8   4         28.40         40.64         3.31 o
   2   8   4          5.92          7.19         2.77 o
   3   8   4          3.00          4.43         2.77 o
   4   8   4          2.21          5.53         2.77 o
   5   8   4         14.61         14.94         4.43 o
   6   8   4        159.68        189.81        12.73 o
   7   8   4         57.75         61.42        12.73 o
   8   8   4          0.47          2.77         3.87 o
  -9   9   4         54.32         60.31        18.26 o
  -8   9   4          0.03         -2.77         3.87 o
  -7   9   4         12.36          9.41         4.98 o
  -6   9   4          3.31          3.32         4.43 o
  -5   9   4          4.26          3.32         4.98 o
  -4   9   4         24.34         28.77         4.43 o
  -3   9   4          0.00         -1.66         2.77 o
  -2   9   4          6.12          1.11         3.87 o
  -1   9   4          0.49          1.66         2.21 o
   0   9   4         73.49         89.04         6.09 o
   1   9   4         18.77         20.64         3.87 o
   2   9   4          1.55          3.87         2.77 o
   3   9   4          0.11         -2.21         2.21 o
   4   9   4         15.86         19.92         5.53 o
   5   9   4          4.56         -1.11         3.32 o
   6   9   4          5.53          0.00         4.98 o
   7   9   4         52.68         79.68        14.39 o
   8   9   4          1.94          4.43         4.43 o
  -8  10   4          3.73         12.73         4.98 o
  -7  10   4         24.88         24.90         7.75 o
  -6  10   4         28.31         25.45         6.09 o
  -5  10   4         34.19         27.11         5.53 o
  -4  10   4         30.83         33.75         4.98 o
  -3  10   4         13.68         16.60         3.87 o
  -2  10   4        136.42        159.37         9.41 o
  -1  10   4         54.40         52.33         4.09 o
   0  10   4          0.73          0.28         1.57 o
   1  10   4          1.05          0.07         3.04 o
   2  10   4          4.28         -0.55         3.32 o
   3  10   4          2.08          4.43         2.77 o
   4  10   4          1.08          1.66         2.77 o
   5  10   4          1.45         -3.32         3.32 o
   6  10   4         26.99         18.26         7.75 o
   7  10   4          9.70         13.28         6.64 o
  -8  11   4          5.93          0.00         4.43 o
  -7  11   4          0.90          0.00         3.87 o
  -6  11   4         74.12         78.02        13.28 o
  -5  11   4         14.45          7.19         4.43 o
  -4  11   4         71.82         71.94         8.85 o
  -3  11   4        164.18        169.89        12.17 o
  -2  11   4         20.68         40.39         7.19 o
  -1  11   4         16.96         11.36         6.64 o
   0  11   4         56.51         64.17         4.65 o
   1  11   4        163.85        172.40         7.80 o
   2  11   4          0.00         -2.21         3.87 o
   3  11   4         25.25         17.71         6.64 o
   4  11   4        257.56        221.91        12.17 o
   5  11   4         16.35          7.75         4.43 o
   6  11   4          0.17          4.98         3.32 o
   7  11   4          0.04         -3.32         3.32 o
  -7  12   4          0.33         -2.21         2.21 o
  -6  12   4         55.45         66.96        13.28 o
  -5  12   4         50.68         47.59         9.41 o
  -4  12   4          8.60          2.77         2.77 o
  -3  12   4          2.28          1.66         3.32 o
  -2  12   4        423.85        450.49        18.82 o
  -1  12   4       2525.06       2725.86        67.88 o
   0  12   4        295.10        341.90        11.15 o
   1  12   4        124.06        113.49        13.83 o
   2  12   4          5.48         15.49         3.32 o
   3  12   4         19.74         19.37         4.43 o
   4  12   4          7.01          0.55         3.32 o
   5  12   4          0.82          0.55         4.43 o
   6  12   4          2.61          4.98         3.32 o
  -6  13   4          3.70          6.64         3.32 o
  -5  13   4         10.19          7.19         4.98 o
  -4  13   4         54.60         56.44        12.17 o
  -3  13   4         58.17         65.85         8.85 o
  -2  13   4         46.67         50.91         6.64 o
  -1  13   4        228.47        233.09         9.19 o
   0  13   4        169.04        155.40         7.62 o
   1  13   4         11.97         10.27         3.06 o
   2  13   4         45.09         29.33         5.53 o
   3  13   4         87.16         72.49        12.17 o
   4  13   4         23.28          5.53         4.98 o
   5  13   4          1.69         -2.21         3.87 o
   6  13   4          6.86         11.62         6.09 o
  -6  14   4          1.39          7.19         3.87 o
  -5  14   4          0.47         -2.21         2.21 o
  -4  14   4          3.67          0.00         3.32 o
  -3  14   4         31.36         23.79         8.30 o
  -2  14   4          2.48          0.55         2.77 o
  -1  14   4        126.08        153.56        13.00 o
   0  14   4         45.50         35.82         7.40 o
   1  14   4          0.45          1.66         2.35 o
   2  14   4          5.14          6.64         3.87 o
   3  14   4         21.14         12.17         6.09 o
   4  14   4          0.67          2.77         3.87 o
   5  14   4          1.33         -2.77         2.77 o
  -5  15   4          1.37         -2.21         3.87 o
  -4  15   4          0.70          0.00         3.32 o
  -3  15   4          4.17         -3.32         3.32 o
  -2  15   4          0.29         -0.55         3.32 o
  -1  15   4          0.00         -2.40         4.43 o
   0  15   4          3.95          5.89         3.32 o
   1  15   4         10.58         27.18         5.31 o
   2  15   4          3.26         -2.21         2.77 o
   3  15   4          2.53          0.55         3.32 o
   4  15   4          0.39          9.96         3.32 o
  -3  16   4          1.58         16.60         4.98 o
  -2  16   4          3.35          7.75         5.53 o
  -1  16   4          1.64          1.98         6.36 o
   0  16   4          1.25         -3.00         6.36 o
   1  16   4          6.61          2.47         2.92 o
   2  16   4          1.12          0.55         3.87 o
 -10   1   5          2.28          8.05         3.85 o
  -9   1   5         45.09         38.87         7.56 o
  -8   1   5         34.67         38.86         4.30 o
  -7   1   5          4.39         -0.15         2.13 o
  -6   1   5        323.38        339.48        17.71 o
  -5   1   5         48.70         37.35         3.52 o
  -4   1   5        869.19        795.78        21.91 o
  -3   1   5       2167.21       2078.02        39.95 o
  -2   1   5          9.05          4.43         3.32 o
  -1   1   5       2257.79       2057.42        25.57 o
   0   1   5       1872.20       1755.85        24.56 o
   1   1   5          0.83          2.21         1.11 o
   2   1   5         23.24         15.12         2.35 o
   3   1   5        114.99        128.81         4.88 o
   4   1   5        495.64        534.61        39.02 o
   5   1   5        178.24        189.55         6.84 o
   6   1   5          0.97         -1.73         1.73 o
   7   1   5          1.73          2.01         2.21 o
   8   1   5         90.82         71.23         8.50 o
   9   1   5          4.83          6.06        15.49 o
 -10   2   5         10.64          3.32         5.53 o
  -9   2   5         82.48        121.18        13.28 o
  -8   2   5          2.22          2.21         2.77 o
  -7   2   5         17.73         29.88         4.98 o
  -6   2   5        154.32        156.61         8.85 o
  -5   2   5         50.01         58.66         5.53 o
  -4   2   5        119.78        133.92         7.75 o
  -3   2   5        474.16        473.26        21.59 o
  -2   2   5         32.52         29.88         3.87 o
  -1   2   5       1288.97       1218.32        24.07 o
   0   2   5        474.07        480.71        13.50 o
   1   2   5        147.91        131.41         4.49 o
   2   2   5         52.51         50.91         4.98 o
   4   2   5        105.67         97.39         6.09 o
   5   2   5          0.04          3.32         2.21 o
   6   2   5         18.17         16.05         4.98 o
   7   2   5          5.61          5.53         3.87 o
   8   2   5         27.29         19.37         9.96 o
   9   2   5          3.67         -4.43         4.43 o
 -10   3   5         37.63         63.63        14.39 o
  -9   3   5          4.23          0.00         3.87 o
  -8   3   5          0.31          0.55         3.32 o
  -7   3   5          0.46          1.11         2.77 o
  -6   3   5         96.45        118.42         7.19 o
  -5   3   5          8.69         18.26         3.87 o
  -4   3   5        133.31        117.32         6.64 o
  -3   3   5         16.14         13.28         3.32 o
  -2   3   5         35.58         38.18         3.87 o
  -1   3   5         25.29         22.73         3.04 o
   0   3   5         76.34         77.86         3.70 o
   1   3   5        283.57        293.08         7.01 o
   2   3   5        119.16        122.30         8.30 o
   3   3   5         20.34         18.26         2.77 o
   4   3   5         24.97         14.94         3.87 o
   5   3   5          4.24          1.11         2.77 o
   6   3   5          3.55          3.87         4.98 o
   7   3   5         51.89         47.59         7.75 o
   8   3   5         12.87         12.17         5.53 o
   9   3   5          0.01         -3.32         3.32 o
 -10   4   5          2.93         -3.32         3.32 o
  -9   4   5         88.38         96.84        14.94 o
  -8   4   5          0.61          6.09         3.87 o
  -7   4   5         34.19         38.73         6.09 o
  -6   4   5         27.23         23.24         3.87 o
  -5   4   5        251.58        266.19        12.18 o
  -4   4   5        138.58        141.67         8.85 o
  -3   4   5        209.06        225.79         8.85 o
  -2   4   5        356.94        348.14        18.82 o
  -1   4   5        265.99        235.64         9.96 o
   0   4   5        168.28        182.00        15.77 o
   1   4   5        106.09         90.36        13.83 o
   2   4   5         46.02         45.93         4.98 o
   3   4   5        119.10        135.02         7.19 o
   4   4   5        293.65        304.93        12.73 o
   5   4   5         38.26         33.75         4.43 o
   6   4   5          0.00         10.51         4.98 o
   7   4   5          0.62          0.55         3.87 o
   8   4   5         35.79         26.56         8.30 o
   9   4   5         18.88         22.69         8.85 o
 -10   5   5          2.59          6.09         4.98 o
  -9   5   5         92.37        134.47        18.81 o
  -8   5   5         59.59         64.74         7.75 o
  -7   5   5         64.72         53.12         7.75 o
  -6   5   5        121.85        124.51         8.30 o
  -5   5   5          0.85         -2.21         2.21 o
  -4   5   5        552.33        575.09        17.71 o
  -3   5   5         27.72         28.77         3.87 o
  -2   5   5         45.65         31.54         3.87 o
  -1   5   5        109.10        112.30         5.27 o
   0   5   5        179.15        194.30         6.26 o
   1   5   5         90.94         92.58         6.36 o
   2   5   5         48.35         46.48         4.43 o
   3   5   5        357.90        343.69        13.28 o
   4   5   5         70.46         68.06         6.09 o
   5   5   5        693.43        727.30        35.98 o
   6   5   5         97.70         94.62         8.85 o
   7   5   5         34.40         37.07         8.85 o
   8   5   5          1.38          0.55         3.87 o
   9   5   5          0.33         -1.66         4.43 o
  -9   6   5          0.02         -5.53         5.53 o
  -8   6   5          7.00         -1.11         6.09 o
  -7   6   5          0.07         -3.32         3.87 o
  -6   6   5          9.33          9.96         4.43 o
  -5   6   5         36.55         34.31         3.87 o
  -4   6   5          0.05         -2.21         2.77 o
  -3   6   5         23.83         23.79         3.87 o
  -2   6   5        110.18        105.14         6.64 o
  -1   6   5        368.54        372.48        11.15 o
   0   6   5         56.76         67.15         4.09 o
   1   6   5        574.16        582.23        42.90 o
   2   6   5          2.74          1.11         1.66 o
   3   6   5        122.49        100.16         7.19 o
   4   6   5        113.10         96.29         7.75 o
   5   6   5         56.81         50.36         9.41 o
   6   6   5          1.21          2.77         3.32 o
   7   6   5          5.08          7.19         4.98 o
   8   6   5          0.86         -2.21         3.87 o
  -9   7   5         34.17         25.45         9.41 o
  -8   7   5        100.36        132.81        16.05 o
  -7   7   5        230.41        266.18        13.83 o
  -6   7   5          1.41          0.00         5.53 o
  -5   7   5         16.46         16.60         3.87 o
  -4   7   5        415.63        439.44        16.05 o
  -3   7   5         85.13         84.11         6.09 o
  -2   7   5        380.48        394.06        13.28 o
  -1   7   5         46.65         44.03         3.17 o
   0   7   5          1.15          2.89         1.73 o
   1   7   5          0.02          4.98         1.73 o
   2   7   5          8.99          4.43         3.87 o
   3   7   5        151.08        140.56         8.85 o
   4   7   5          0.04          0.55         3.32 o
   5   7   5        231.34        231.32        13.28 o
   6   7   5        109.88        106.25         9.41 o
   7   7   5          0.45          2.77         2.77 o
   8   7   5          0.91          4.43         4.43 o
  -9   8   5          4.29         19.37         6.64 o
  -8   8   5          0.63         -3.32         4.43 o
  -7   8   5          2.56         -1.11         4.43 o
  -6   8   5          7.23          9.41         3.32 o
  -5   8   5         47.86         45.93         6.64 o
  -4   8   5         16.61         27.67         5.53 o
  -3   8   5         27.98         30.43         3.87 o
  -2   8   5        129.56        126.17         8.30 o
  -1   8   5        106.64        111.40         5.09 o
   0   8   5         17.25         16.70         2.25 o
   1   8   5        120.43        120.00        12.45 o
   2   8   5         42.40         23.24         4.98 o
   3   8   5         60.07         78.02         7.19 o
   4   8   5          2.10          3.32         2.77 o
   5   8   5        171.41        176.53        12.17 o
   6   8   5         84.00         61.98        13.83 o
   7   8   5          0.26         -3.32         3.32 o
   8   8   5          0.37          1.11         3.87 o
  -9   9   5         29.88         13.83         7.19 o
  -8   9   5          5.84         -1.11         4.98 o
  -7   9   5          6.37          4.98         4.43 o
  -6   9   5          8.73          5.53         4.43 o
  -5   9   5        102.20         98.50         8.30 o
  -4   9   5         20.39         17.15         4.98 o
  -3   9   5         23.65         16.60         4.43 o
  -2   9   5         51.14         45.37         5.53 o
  -1   9   5         32.41         31.75         3.31 o
   0   9   5        116.49        124.67         5.87 o
   1   9   5        134.79        146.69         6.06 o
   2   9   5          0.48          2.77         2.21 o
   3   9   5          7.06         11.62         4.98 o
   4   9   5          5.12          7.19         3.32 o
   5   9   5         32.81         30.99         6.64 o
   6   9   5         50.88         89.64        13.28 o
   7   9   5          2.36          4.98         5.53 o
  -8  10   5          1.34          3.32         4.43 o
  -7  10   5          5.80          4.98         4.98 o
  -6  10   5          0.62         13.28         5.53 o
  -5  10   5         25.81         19.92         4.98 o
  -4  10   5         12.03         11.62         4.98 o
  -3  10   5        115.27        127.83         9.41 o
  -2  10   5          2.34          3.87         4.43 o
  -1  10   5          6.65          6.71         2.21 o
   0  10   5          8.98          3.15         2.52 o
   1  10   5         29.18         37.81        14.11 o
   2  10   5         59.39         57.55         5.53 o
   3  10   5         21.83         21.58         4.98 o
   4  10   5          2.81          0.00         2.77 o
   5  10   5          0.00          1.66         3.87 o
   6  10   5          3.35          8.85         4.43 o
   7  10   5         17.88          4.98         7.19 o
  -8  11   5          0.80         -3.32         3.32 o
  -7  11   5         10.58          5.53         6.64 o
  -6  11   5         88.53         42.06        15.49 o
  -5  11   5          2.36          7.75         3.87 o
  -4  11   5        439.80        416.73        18.26 o
  -3  11   5         53.38         59.76         7.19 o
  -2  11   5          7.74          9.41         4.98 o
  -1  11   5        303.60        319.65        10.57 o
   0  11   5         10.96         13.62         7.19 o
   1  11   5        100.03         98.18         7.19 o
   2  11   5         21.90         23.79         4.98 o
   3  11   5         10.96          9.41         3.87 o
   4  11   5         37.16         17.15         6.09 o
   5  11   5          0.02         -3.32         3.32 o
   6  11   5          0.12          2.21         3.87 o
  -7  12   5          7.88          7.75         4.98 o
  -6  12   5          3.38          7.75         3.87 o
  -5  12   5          0.60         -2.77         2.77 o
  -4  12   5          0.17          3.32         3.32 o
  -3  12   5          2.38         -2.77         3.32 o
  -2  12   5        176.77        181.51        11.07 o
  -1  12   5         17.17         16.51         3.70 o
   0  12   5        365.20        363.34        18.26 o
   1  12   5          0.20         -1.06         2.25 o
   2  12   5         64.05         60.87         6.64 o
   3  12   5          9.29         13.28         5.53 o
   4  12   5          0.03         -1.11         2.21 o
   5  12   5          1.03          3.32         3.87 o
   6  12   5          0.57         -0.55         4.43 o
  -6  13   5          5.25          8.85         5.53 o
  -5  13   5          4.46         13.28         4.98 o
  -4  13   5          1.54          6.09         4.43 o
  -3  13   5          2.05         -2.77         4.43 o
  -2  13   5        470.38        525.21        22.69 o
   0  13   5        133.54        147.56         8.30 o
   1  13   5          0.64          3.41         2.52 o
   2  13   5         24.82         15.49         7.75 o
   3  13   5         72.49         78.02        13.28 o
   4  13   5          0.05         -3.32         3.32 o
   5  13   5          4.08         -2.77         4.43 o
  -5  14   5          2.29          0.00         4.43 o
  -4  14   5          6.14          1.66         4.43 o
  -3  14   5          7.33          1.11         3.32 o
  -2  14   5         10.83          7.19         4.43 o
  -1  14   5         66.96         91.48        24.07 o
   0  14   5         34.71         32.97         7.19 o
   1  14   5          9.60          3.87         3.87 o
   2  14   5         10.39          4.98         3.87 o
   3  14   5          0.83         12.73         5.53 o
   4  14   5         10.92          2.21         3.87 o
  -4  15   5          1.73         -0.55         3.32 o
  -3  15   5          3.80          0.00         4.43 o
  -2  15   5         19.17         17.15         6.64 o
  -1  15   5          0.35          1.96         2.35 o
   0  15   5          1.65          1.36         2.52 o
   1  15   5          1.09          1.76         5.81 o
   2  15   5          2.75          3.87         4.43 o
   3  15   5          0.98         -1.11         2.77 o
  -3  16   5          1.19          4.98         3.87 o
  -2  16   5          3.78         12.17         4.98 o
  -1  16   5          2.85          1.48         3.46 o
   0  16   5          5.07          4.98         2.77 o
   1  16   5          3.57         -0.24         4.15 o
   2  16   5          0.39          2.21         3.32 o
 -10   0   6         20.90          0.55         7.75 o
  -9   0   6          6.27          4.98         4.43 o
  -8   0   6          1.22         -1.66         2.77 o
  -7   0   6          3.92          6.09         3.32 o
  -6   0   6        241.36        249.58        12.17 o
  -5   0   6        146.54        148.31         8.85 o
  -4   0   6          0.92          2.77         2.21 o
  -3   0   6       1100.56       1148.47        38.76 o
  -2   0   6        801.42        791.19        28.24 o
  -1   0   6        167.96        164.80        10.79 o
   0   0   6        528.22        468.51        14.08 o
   1   0   6        956.62        981.34        23.49 o
   2   0   6       4202.37       4173.36       109.85 o
   3   0   6        678.95        779.40        30.45 o
   4   0   6         35.11         28.77         3.87 o
   5   0   6         30.19         21.58         4.98 o
   6   0   6         12.98          1.11         5.53 o
   7   0   6        137.43        143.32        11.07 o
   8   0   6         15.37         11.07         4.98 o
   9   0   6         15.70         12.73         5.53 o
 -10   1   6          1.48          3.04         5.26 o
  -9   1   6          4.52          6.12         3.31 o
  -8   1   6          0.14          5.66         2.52 o
  -7   1   6          7.54          6.64         2.74 o
  -6   1   6          4.95          0.60         2.49 o
  -5   1   6        523.71        511.76        42.90 o
  -4   1   6         88.92         95.94         4.70 o
  -3   1   6       5114.49       5079.26        82.84 o
  -2   1   6        277.70        288.19         7.56 o
  -1   1   6          5.17          3.12         1.34 o
   0   1   6       3755.02       3614.51        74.73 o
   1   1   6        237.12        236.23         4.63 o
   2   1   6        513.56        526.05        16.05 o
   3   1   6        219.29        226.17         6.84 o
   4   1   6          1.31          0.24         1.33 o
   5   1   6          2.08          0.68         1.73 o
   6   1   6          0.04         -0.96         3.70 o
   7   1   6         21.27         21.51         3.31 o
   8   1   6         56.89         41.57        18.81 o
   9   1   6          0.08          2.77         3.60 o
 -10   2   6          0.32         -2.77         5.53 o
  -9   2   6         18.89         13.28         6.09 o
  -8   2   6          1.08          4.43         3.87 o
  -7   2   6         15.45          7.75         3.87 o
  -6   2   6          2.34          0.00         2.77 o
  -5   2   6        240.37        260.65        12.17 o
  -4   2   6          3.49          8.85         2.21 o
  -3   2   6         36.87         42.61         4.43 o
  -2   2   6        268.30        234.11         8.86 o
  -1   2   6         47.53         49.66         7.47 o
   0   2   6        401.10        442.78        14.25 o
   1   2   6          0.33          3.04         1.96 o
   2   2   6         24.86         30.43         3.32 o
   3   2   6        217.43        201.44         9.41 o
   4   2   6         76.78         72.49         6.09 o
   5   2   6          0.14          4.43         2.77 o
   6   2   6         17.64         10.51         4.98 o
   7   2   6         13.17          7.19         4.98 o
   8   2   6         25.17         26.56         9.96 o
   9   2   6          8.67         -4.43         4.43 o
 -10   3   6          0.37          0.00         4.43 o
  -9   3   6         15.02          5.53         4.98 o
  -8   3   6         38.53         31.54         7.75 o
  -7   3   6         12.76          1.11         5.53 o
  -6   3   6          0.56          3.32         2.77 o
  -5   3   6        156.77        173.76         9.41 o
  -4   3   6         89.53         99.61         6.09 o
  -3   3   6        236.55        263.43        10.51 o
  -2   3   6         72.99         63.08         5.53 o
  -1   3   6          9.31         10.51         3.87 o
   0   3   6         25.51         26.36         2.52 o
   1   3   6         63.77         75.81         4.25 o
   2   3   6          0.23          0.00         1.66 o
   3   3   6         54.96         74.15         5.53 o
   4   3   6         16.04          3.32         4.98 o
   5   3   6          9.21          6.09         4.43 o
   6   3   6          7.09          2.77         3.32 o
   7   3   6          0.87          0.55         3.87 o
   8   3   6          4.98         -1.66         3.87 o
 -10   4   6          0.11         -2.77         3.87 o
  -9   4   6         60.08         43.16        12.73 o
  -8   4   6         14.69         12.17         4.98 o
  -7   4   6        199.99        212.50        12.73 o
  -6   4   6        132.92        157.71         9.41 o
  -5   4   6         85.68         87.98         7.75 o
  -4   4   6         48.85         64.19         6.09 o
  -3   4   6         14.74          7.19         3.87 o
  -2   4   6          4.42          1.66         2.21 o
  -1   4   6        312.59        319.71         8.02 o
   0   4   6         23.70         15.15         3.32 o
   1   4   6        125.87        111.98        13.56 o
   2   4   6          7.17          2.77         1.66 o
   3   4   6          5.36          6.09         2.77 o
   4   4   6          0.01          0.00         2.77 o
   5   4   6          4.70          6.64         3.32 o
   6   4   6        153.28        164.35        11.07 o
   7   4   6          0.44         -3.32         3.32 o
   8   4   6          2.41         10.51         4.98 o
 -10   5   6          0.21          3.87         2.77 o
  -9   5   6          1.35         -4.43         4.43 o
  -8   5   6          6.40          7.19         5.53 o
  -7   5   6         43.51         64.74         6.09 o
  -6   5   6         42.92         43.71         6.09 o
  -5   5   6        184.87        190.37        10.51 o
  -4   5   6        113.05        116.21         7.75 o
  -3   5   6         57.49         66.96         6.09 o
  -2   5   6         99.88        113.99         6.64 o
  -1   5   6        115.45        110.98         8.02 o
   0   5   6          1.97          2.83         1.73 o
   1   5   6         44.45         37.11         2.74 o
   2   5   6        640.39        630.47        27.68 o
   3   5   6        134.96        130.60         8.30 o
   4   5   6        123.42        146.09         8.85 o
   5   5   6        665.16        715.11        37.64 o
   6   5   6         68.33         65.30         7.19 o
   7   5   6         33.17         37.07         8.85 o
   8   5   6          1.01         -3.87         3.87 o
  -9   6   6          7.75         -0.55         4.98 o
  -8   6   6        326.94        351.96        26.01 o
  -7   6   6        109.01        115.65        10.51 o
  -6   6   6          5.58          9.96         3.87 o
  -5   6   6          4.23          7.19         2.77 o
  -4   6   6        158.42        151.63         9.41 o
  -3   6   6        563.97        626.56        29.34 o
  -2   6   6          0.13          2.21         2.21 o
  -1   6   6         50.16         51.37         3.52 o
   0   6   6       4186.52       4338.09        84.09 o
   1   6   6        150.23        163.97         8.58 o
   2   6   6        309.14        337.04        13.28 o
   3   6   6         44.72         43.16         4.98 o
   4   6   6        611.25        647.02        32.10 o
   5   6   6       2245.86       2418.01        89.72 o
   6   6   6         24.09         29.88         6.09 o
   7   6   6          1.92         -3.32         4.43 o
   8   6   6          0.40         -1.66         4.43 o
  -9   7   6          1.04         -0.55         3.87 o
  -8   7   6         29.85         15.49         7.75 o
  -7   7   6         35.22         45.37         6.64 o
  -6   7   6         86.53         83.56         8.30 o
  -5   7   6         12.18          1.11         3.87 o
  -4   7   6         45.57         44.27         5.53 o
  -3   7   6        184.15        199.22        10.51 o
  -2   7   6        104.24        107.35         7.19 o
  -1   7   6          5.84          2.88         5.53 o
   0   7   6        147.76        143.71         5.66 o
   1   7   6        165.11        187.60        12.45 o
   2   7   6          6.99          0.00         3.32 o
   3   7   6        126.78        131.70         8.30 o
   4   7   6         54.78         49.25         7.19 o
   5   7   6         93.38        101.82         9.41 o
   6   7   6         96.63        120.08        13.83 o
   7   7   6          4.43          7.75         4.98 o
   8   7   6          9.71         -1.66         4.98 o
  -9   8   6          5.07         13.28         6.64 o
  -8   8   6         29.78         30.99        12.17 o
  -7   8   6        151.35        143.32        16.05 o
  -6   8   6         26.42         31.54         5.53 o
  -5   8   6          4.83          2.77         4.43 o
  -4   8   6         29.32         34.31         4.43 o
  -3   8   6         49.33         52.57         6.64 o
  -2   8   6        227.12        259.54        12.17 o
  -1   8   6         15.68         15.37         3.60 o
   0   8   6        252.48        279.61         8.80 o
   1   8   6         87.98         98.92         5.27 o
   2   8   6         93.63        103.48         7.75 o
   3   8   6          9.97          5.53         3.87 o
   4   8   6          1.90          6.64         4.43 o
   5   8   6        182.63        230.76        13.83 o
   6   8   6          2.18         -3.32         4.43 o
   7   8   6         13.40          9.96         6.09 o
  -8   9   6          1.25         -4.98         4.98 o
  -6   9   6         17.97         14.39         5.53 o
  -5   9   6          6.74         -0.55         3.32 o
  -4   9   6          0.78          0.00         2.21 o
  -3   9   6         56.88         60.87         6.09 o
  -2   9   6         38.76         35.41         4.98 o
  -1   9   6         17.24          7.52         3.31 o
   0   9   6          0.80          4.98         2.21 o
   1   9   6         16.23         19.96         2.74 o
   2   9   6        122.54        138.90         9.41 o
   3   9   6          0.40          1.11         4.43 o
   4   9   6         13.27         11.62         5.53 o
   5   9   6          6.87          2.77         4.98 o
   6   9   6          0.59          1.11         3.32 o
   7   9   6          4.07          5.53         4.98 o
  -8  10   6          0.31          0.55         3.32 o
  -7  10   6          0.28          7.75         4.43 o
  -6  10   6          2.44          3.32         4.43 o
  -5  10   6          6.47          1.11         4.43 o
  -4  10   6         14.47          9.41         4.98 o
  -3  10   6          9.70         17.71         4.43 o
  -2  10   6         43.96         53.67         6.09 o
  -1  10   6         11.35         11.79         3.60 o
   0  10   6         64.48         65.73         7.75 o
   1  10   6         12.90          4.70         3.60 o
   2  10   6          6.49          2.21         4.43 o
   3  10   6          0.04          3.87         2.77 o
   4  10   6         15.03          8.30         4.43 o
   5  10   6          4.07          2.77         3.32 o
   6  10   6          3.61          5.53         4.43 o
   7  10   6         16.35         21.03         8.30 o
  -7  11   6          1.26          3.87         4.98 o
  -6  11   6         19.13          9.96         6.09 o
  -5  11   6         53.75         33.75        10.51 o
  -4  11   6        210.37        213.61        13.83 o
  -3  11   6        248.00        259.54        13.83 o
  -2  11   6          2.18         -0.55         3.32 o
  -1  11   6         26.02         25.45         8.30 o
   0  11   6         86.97         88.54         6.06 o
   1  11   6          0.35          2.36         2.13 o
   2  11   6          4.62          2.77         3.32 o
   3  11   6          4.18         11.07         4.43 o
   4  11   6          0.12         -2.77         2.77 o
   5  11   6          0.21          8.85         3.87 o
   6  11   6          0.65          0.55         3.87 o
  -7  12   6          5.31          3.32         4.43 o
  -6  12   6         34.45         14.94         9.41 o
  -5  12   6         32.37         20.47         8.30 o
  -4  12   6          0.14         -0.55         2.77 o
  -3  12   6          1.02         -0.55         3.87 o
  -2  12   6        435.74        460.45        19.37 o
  -1  12   6         12.68         22.65        12.45 o
   0  12   6         16.52         12.53         4.25 o
   1  12   6         20.22         23.71         6.64 o
   2  12   6        239.22        217.48        13.28 o
   3  12   6        224.37        202.54        20.48 o
   4  12   6         12.77          4.98         4.98 o
   5  12   6          8.02          3.87         4.98 o
  -6  13   6          0.67          7.75         4.43 o
  -5  13   6         12.69         -1.11         5.53 o
  -4  13   6          8.10          1.66         4.43 o
  -3  13   6        226.03        261.75        23.80 o
  -2  13   6        189.71        191.47        21.58 o
  -1  13   6         25.68         16.09         5.04 o
   0  13   6         61.80         56.04        27.39 o
   1  13   6         16.21         11.24         4.15 o
   2  13   6         18.41          6.64         5.53 o
   3  13   6          5.34          2.21         3.32 o
   4  13   6          0.11          7.19         4.43 o
   5  13   6          1.72         13.83         6.64 o
  -5  14   6         19.81         17.15         5.53 o
  -4  14   6          9.36          8.85         4.98 o
  -3  14   6         51.31         58.10        11.62 o
  -2  14   6         10.43          0.55         3.87 o
  -1  14   6          9.21          4.22         3.58 o
   0  14   6         62.66         63.01         8.80 o
   1  14   6          2.13          3.64         2.42 o
   2  14   6         18.15          3.32         4.43 o
   3  14   6          1.08         -2.21         2.21 o
   4  14   6          8.12         -1.11         3.32 o
  -4  15   6          5.60          4.98         4.98 o
  -3  15   6         11.48          1.66         4.43 o
  -2  15   6          0.74          1.66         4.43 o
  -1  15   6          1.09          2.10         6.09 o
   0  15   6          0.41         -0.72         2.35 o
   1  15   6          2.84          7.19         3.52 o
   2  15   6          0.61          4.43         3.87 o
   3  15   6          0.56         -2.21         2.21 o
  -2  16   6          0.60         -2.21         2.77 o
  -1  16   6          0.52          2.21         2.74 o
   0  16   6          8.72          7.67         4.09 o
 -10   1   7          7.15         10.73         3.85 o
  -9   1   7          0.05         -0.95         4.70 o
  -8   1   7          7.05          4.70         2.74 o
  -7   1   7          0.03         -1.66         3.52 o
  -6   1   7        156.84        185.50         7.80 o
  -5   1   7          0.15         -1.38         1.96 o
  -4   1   7        327.48        329.68        24.07 o
  -3   1   7       2960.74       3036.76        62.31 o
  -2   1   7         29.53         30.73         4.15 o
  -1   1   7       2154.02       2214.94        31.93 o
   0   1   7        688.00        683.23        23.52 o
   1   1   7         41.49         45.04         2.96 o
   2   1   7         76.50         74.63         7.47 o
   3   1   7        365.61        400.77        11.90 o
   4   1   7          0.10          3.63         1.73 o
   5   1   7          0.46          2.27         1.73 o
   6   1   7         22.01         24.69         4.43 o
   7   1   7          0.64          7.45         3.31 o
   8   1   7          0.10         -2.29         3.98 o
 -10   2   7          9.78         -5.53         5.53 o
  -9   2   7          0.03         -3.87         3.87 o
  -8   2   7          2.46          4.43         3.32 o
  -7   2   7         26.61         32.09         6.09 o
  -6   2   7         22.02         41.50         6.09 o
  -5   2   7        121.19        120.64         9.41 o
  -4   2   7         43.51         50.36         4.98 o
  -3   2   7        169.70        177.64         8.85 o
  -2   2   7         67.29         57.55         4.98 o
  -1   2   7         39.90         40.87         3.70 o
   0   2   7          0.16          2.21         1.66 o
   1   2   7        229.87        215.04         6.62 o
   2   2   7         30.91         37.63         4.43 o
   3   2   7          4.45          6.09         3.32 o
   4   2   7        199.19        194.79         9.96 o
   5   2   7         63.76         73.04         6.09 o
   6   2   7          1.66          2.77         3.32 o
   7   2   7          7.10          2.77         3.32 o
   8   2   7          5.66          1.11         4.43 o
 -10   3   7          0.38         -3.32         3.32 o
  -9   3   7         27.21          7.19         8.30 o
  -8   3   7          0.56          4.98         3.87 o
  -7   3   7          7.98          2.77         5.53 o
  -6   3   7          3.91          4.43         3.32 o
  -5   3   7         18.37          6.64         4.43 o
  -4   3   7          7.62         -0.55         3.32 o
  -3   3   7        151.58        149.97         7.75 o
  -2   3   7        147.41        140.01         7.19 o
  -1   3   7        572.39        590.05        25.46 o
   0   3   7          0.14         -1.38         1.38 o
   1   3   7        211.53        202.10         6.45 o
   2   3   7         48.44         62.53         5.53 o
   3   3   7          0.02          1.11         2.77 o
   4   3   7          0.75          3.32         2.77 o
   5   3   7          4.73          1.66         3.32 o
   6   3   7         87.32        101.82         9.96 o
   7   3   7         48.55         50.91        10.51 o
   8   3   7          0.09          0.55         4.98 o
 -10   4   7          5.93          2.77         4.43 o
  -9   4   7          3.16          7.19         4.43 o
  -8   4   7        114.14        136.13        15.49 o
  -7   4   7          5.69          3.32         3.87 o
  -6   4   7         63.44         70.28         7.75 o
  -5   4   7          1.46         -2.77         2.77 o
  -4   4   7          0.00          2.21         2.21 o
  -3   4   7        186.30        201.44         9.96 o
  -2   4   7         79.29         73.60         5.53 o
  -1   4   7        138.20        131.74         5.09 o
   0   4   7         87.31         84.96         4.30 o
   1   4   7          3.96          3.32         1.96 o
   2   4   7         28.99         21.58         3.32 o
   3   4   7         26.95         21.58         4.43 o
   4   4   7         79.48         84.11         7.75 o
   6   4   7        137.93        149.41        12.17 o
   7   4   7          1.44         -3.32         3.87 o
   8   4   7          3.63          3.32         3.87 o
  -9   5   7          1.51         -3.87         3.87 o
  -8   5   7        176.45        241.82        23.24 o
  -7   5   7          0.00          0.00         3.32 o
  -6   5   7         31.07         48.14         5.53 o
  -5   5   7          0.61         -2.21         2.21 o
  -4   5   7         21.62         19.37         3.87 o
  -3   5   7        208.31        227.45        10.51 o
  -2   5   7         87.55         95.73         6.64 o
  -1   5   7         11.48          4.21         2.77 o
   0   5   7       1037.79       1090.45        28.15 o
   1   5   7        433.52        448.38        13.16 o
   2   5   7        810.87        809.31        34.87 o
   3   5   7          1.07          1.66         2.21 o
   4   5   7         38.53         20.47         5.53 o
   5   5   7        152.48        183.72        12.73 o
   6   5   7        135.55        132.25        11.62 o
   7   5   7          3.86          3.87         4.43 o
   8   5   7          2.95          4.98         4.43 o
  -9   6   7          0.07          3.32         5.53 o
  -8   6   7          2.51         -3.87         3.87 o
  -7   6   7          0.16          3.87         3.87 o
  -6   6   7          1.18          2.21         4.43 o
  -5   6   7         22.41         19.92         4.43 o
  -4   6   7          1.31          0.55         2.77 o
  -3   6   7         20.13         28.77         4.43 o
  -2   6   7         30.54         31.54         4.43 o
  -1   6   7         21.02         17.72         2.77 o
   0   6   7         66.56         71.97         4.70 o
   1   6   7          0.11          2.21         1.96 o
   2   6   7         15.55          9.41         3.32 o
   3   6   7          1.19          0.55         2.77 o
   4   6   7         17.58         17.71         5.53 o
   5   6   7         37.33         43.71         7.19 o
   6   6   7          0.97          2.77         4.43 o
   7   6   7          1.42          1.66         3.32 o
   8   6   7          0.01          0.55         4.43 o
  -9   7   7          8.06         -0.55         4.98 o
  -8   7   7         90.02         93.52        14.39 o
  -7   7   7          0.64         -3.32         3.32 o
  -6   7   7         12.83         11.62         4.98 o
  -5   7   7         12.61          7.75         4.43 o
  -4   7   7         39.09         22.13         5.53 o
  -3   7   7         26.36         29.88         4.43 o
  -2   7   7          3.36         -0.55         3.32 o
  -1   7   7        218.72        238.82        13.56 o
   0   7   7          4.87          4.64         2.52 o
   1   7   7        430.71        459.77        12.50 o
   2   7   7         42.81         54.23         5.53 o
   3   7   7         50.75         53.12         6.64 o
   4   7   7        190.71        231.87        12.73 o
   5   7   7          0.63         -2.77         4.98 o
   6   7   7         69.96         73.60        12.73 o
   7   7   7          1.25          8.30         4.98 o
  -9   8   7          1.31         -0.55         4.43 o
  -8   8   7         89.77        125.61        17.71 o
  -7   8   7         29.66         39.29         9.41 o
  -6   8   7        157.69        187.04        11.62 o
  -5   8   7         16.80         18.81         6.64 o
  -4   8   7         47.13         44.27         5.53 o
  -3   8   7         63.61         68.62         7.75 o
  -2   8   7         17.59         17.71         3.32 o
  -1   8   7          2.77          2.49         3.60 o
   0   8   7         63.54         66.93         4.43 o
   1   8   7         10.35         11.36         4.43 o
   2   8   7         53.90         63.64         7.19 o
   3   8   7         13.12         10.51         4.98 o
   4   8   7        144.28        174.31        11.62 o
   5   8   7         16.10         20.47         7.19 o
   6   8   7         66.22         58.10        11.62 o
   7   8   7          2.68         12.73         5.53 o
  -8   9   7          5.66         -3.32         3.32 o
  -7   9   7          1.55         -3.87         3.87 o
  -6   9   7         16.10          9.96         5.53 o
  -5   9   7          0.53          1.11         2.77 o
  -4   9   7         83.12        100.16         9.41 o
  -3   9   7          4.63          2.21         3.32 o
  -2   9   7        124.52        147.20         9.41 o
  -1   9   7          0.24         -1.96         1.96 o
   0   9   7         78.84         89.81         5.44 o
   1   9   7         17.44         17.60        10.51 o
   2   9   7         50.84         53.12         7.19 o
   3   9   7         51.84         53.12         6.09 o
   4   9   7         17.58         19.37         4.43 o
   5   9   7          0.12          1.66         3.87 o
   6   9   7          1.63         -4.43         4.98 o
   7   9   7         16.80          8.30         4.98 o
  -8  10   7         19.65         19.92         8.30 o
  -7  10   7          3.58          4.43         4.98 o
  -6  10   7         22.59         17.15         7.19 o
  -5  10   7          0.20         -2.77         2.77 o
  -4  10   7         13.69         16.60         4.43 o
  -3  10   7         49.12         37.07         7.19 o
  -2  10   7          1.11          1.11         3.87 o
  -1  10   7         35.32         54.71        18.81 o
   0  10   7         14.22         11.34         3.52 o
   1  10   7          0.98         -2.08         3.06 o
   2  10   7          6.37          2.21         2.77 o
   3  10   7          3.92         -2.77         2.77 o
   4  10   7         23.34         20.47         8.30 o
   5  10   7          8.14          6.09         4.43 o
   6  10   7          2.13         -3.87         4.98 o
  -7  11   7          0.10         11.07         4.43 o
  -6  11   7          2.93          2.77         4.43 o
  -5  11   7          0.07          2.77         3.32 o
  -4  11   7         23.75         10.51         6.64 o
  -3  11   7        167.66        164.35        12.17 o
  -2  11   7          0.33          1.66         2.77 o
  -1  11   7        121.73        144.15        13.56 o
   0  11   7         36.39         37.95         3.91 o
   1  11   7         72.78         82.37         6.06 o
   2  11   7          0.43          7.19         3.87 o
   3  11   7         11.96          8.30         5.53 o
   4  11   7          3.94         -1.11         2.21 o
   5  11   7          0.25         -3.87         3.87 o
   6  11   7          2.98         -1.11         3.87 o
  -7  12   7          3.70         -2.21         4.43 o
  -6  12   7          0.00         -0.55         3.87 o
  -4  12   7          9.35          3.87         5.53 o
  -3  12   7        213.70        216.93        21.03 o
  -2  12   7          4.66          3.32         4.98 o
  -1  12   7        300.93        301.25        11.54 o
   0  12   7         26.19         20.81         8.30 o
   1  12   7        152.97        139.11        11.27 o
   2  12   7         40.71         34.86         9.96 o
   3  12   7          2.03         -2.77         3.32 o
   4  12   7          0.87          6.64         4.98 o
   5  12   7          4.24         -0.55         3.32 o
  -6  13   7          9.60         -2.21         5.53 o
  -5  13   7          0.98          5.53         4.43 o
  -4  13   7          0.17          2.77         4.43 o
  -3  13   7         12.52          8.85         6.64 o
  -2  13   7         40.86         26.56         8.30 o
  -1  13   7        174.37        196.54        13.54 o
   0  13   7         11.10          5.61         2.92 o
   1  13   7          0.42         -1.38         2.74 o
   2  13   7          4.23         -2.77         3.87 o
   3  13   7          0.12         11.07         6.09 o
   4  13   7         40.92         44.27         9.41 o
  -5  14   7          3.97          8.85         5.53 o
  -4  14   7          7.48          1.11         3.32 o
  -3  14   7          0.28         -3.32         3.32 o
  -2  14   7          5.60          1.66         3.87 o
  -1  14   7          3.66          9.03         3.70 o
   0  14   7          1.39          8.38         3.32 o
   1  14   7          0.00         -1.88         7.47 o
   2  14   7          0.78         -2.77         2.77 o
   3  14   7          0.12         -3.32         3.32 o
  -3  15   7         27.46         19.37         8.85 o
  -2  15   7          3.00          8.30         4.43 o
  -1  15   7         14.51         18.01         5.81 o
   0  15   7         13.31         12.11         5.53 o
   1  15   7          0.02         -1.66         2.66 o
   2  15   7          1.80          3.87         3.32 o
 -10   0   8          8.43          9.41         4.98 o
  -9   0   8          4.18         15.49         6.09 o
  -8   0   8          6.91          9.96         4.98 o
  -7   0   8        131.71        113.99        11.07 o
  -6   0   8         60.42         71.38         6.64 o
  -5   0   8          3.18         -0.55         2.77 o
  -4   0   8        200.67        168.79         9.41 o
  -3   0   8         87.08         84.11         7.75 o
  -2   0   8      13816.58      14134.46       115.40 o
  -1   0   8         19.01         14.72         4.15 o
   0   0   8       2040.96       1980.11        44.65 o
   1   0   8         51.63         47.72         3.31 o
   2   0   8        529.20        592.79        27.67 o
   3   0   8        542.63        570.09        28.78 o
   4   0   8         34.55         35.97         5.53 o
   5   0   8          0.73          0.55         3.87 o
   6   0   8        278.57        294.41        16.05 o
   7   0   8          2.63         -2.77         2.77 o
   8   0   8          0.54          5.53         3.87 o
 -10   1   8          0.05         -3.58         3.87 o
  -9   1   8          4.15          2.21         7.75 o
  -8   1   8          1.40          2.77         2.35 o
  -7   1   8          0.20         -1.96         1.96 o
  -6   1   8          1.11          2.09         1.73 o
  -5   1   8         71.38         80.33        10.79 o
  -4   1   8         55.69         69.17         4.30 o
  -3   1   8         87.81        112.66         5.66 o
  -2   1   8       1735.44       1773.65        44.06 o
  -1   1   8        134.47        139.26         6.07 o
   0   1   8        877.86        894.34        17.27 o
   1   1   8         31.11         40.80         2.72 o
   2   1   8        173.80        191.05         9.13 o
   3   1   8         76.23         98.50         5.09 o
   4   1   8         63.13         46.63         7.19 o
   5   1   8          4.19         -1.75         2.52 o
   6   1   8          1.22         -1.96         1.96 o
   7   1   8          0.05         -0.77         1.84 o
   8   1   8          5.46          4.65         3.87 o
 -10   2   8          0.01         -3.87         3.87 o
  -9   2   8          4.40         -2.77         4.43 o
  -8   2   8          2.11          6.09         4.43 o
  -7   2   8         86.88        102.37         8.30 o
  -6   2   8         39.40         43.16         6.09 o
  -5   2   8         60.81         59.21         6.64 o
  -4   2   8          5.05          3.32         2.77 o
  -3   2   8        255.78        268.41        11.62 o
  -2   2   8          3.08          4.43         2.21 o
  -1   2   8        719.80        724.26        31.55 o
   0   2   8         80.09         79.49         4.30 o
   1   2   8         17.38         17.77         2.92 o
   2   2   8         11.42         10.51         3.32 o
   3   2   8         69.64         68.06         6.64 o
   4   2   8         15.55          9.41         4.43 o
   5   2   8         23.13         24.35         4.43 o
   6   2   8         20.18         10.51         5.53 o
   7   2   8         21.44         10.51         7.19 o
   8   2   8         17.27         27.11         8.30 o
 -10   3   8         11.65         12.17         6.64 o
  -9   3   8          2.79         11.62         5.53 o
  -8   3   8          0.25          7.75         4.98 o
  -7   3   8          4.69          1.11         3.32 o
  -6   3   8         24.14         29.88         4.98 o
  -5   3   8          2.06         -2.21         2.77 o
  -4   3   8         93.59         85.77         7.75 o
  -3   3   8         11.81          3.87         2.77 o
  -2   3   8         83.54         92.41         6.09 o
  -1   3   8         60.73         60.34         3.52 o
   0   3   8         47.63         50.19         3.31 o
   1   3   8          4.52          3.04         2.49 o
   2   3   8         65.70         73.04         5.53 o
   3   3   8          0.12          3.87         2.21 o
   4   3   8          2.11          1.66         2.21 o
   5   3   8          0.00         -2.77         2.77 o
   6   3   8         11.15         13.28         6.09 o
   7   3   8          6.19          3.32         3.87 o
   8   3   8          8.31         10.51         5.53 o
  -9   4   8          0.04         -4.43         4.43 o
  -8   4   8          4.83          7.75         3.87 o
  -7   4   8          0.07         -3.32         3.32 o
  -6   4   8         65.48         72.49         7.19 o
  -5   4   8          7.77         -1.11         3.32 o
  -4   4   8          2.12         -2.21         2.77 o
  -3   4   8         73.50         73.60         6.09 o
  -2   4   8         98.15         92.41         7.19 o
  -1   4   8        113.17        117.63         6.09 o
   0   4   8         87.99        100.48         7.47 o
   1   4   8        273.50        276.07         8.41 o
   2   4   8         78.27         86.88         6.64 o
   3   4   8        124.34        122.85         8.85 o
   4   4   8          1.45          7.19         3.32 o
   5   4   8         34.16         23.79         7.19 o
   6   4   8        285.22        277.25        25.46 o
   7   4   8          1.44          7.75         4.98 o
   8   4   8          0.91         -2.77         2.77 o
  -9   5   8          1.23         -4.98         4.98 o
  -8   5   8          2.64         -0.55         4.43 o
  -7   5   8         46.45         43.16         8.30 o
  -6   5   8          7.13         -4.43         5.53 o
  -5   5   8         24.27         17.15         3.87 o
  -4   5   8         59.88         45.93         6.09 o
  -3   5   8         32.57         28.22         4.98 o
  -2   5   8          1.76         -2.21         2.21 o
  -1   5   8         71.37         66.73         4.39 o
   0   5   8          8.74         13.01         2.35 o
   1   5   8        162.52        188.04        15.49 o
   2   5   8          0.79          0.00         2.21 o
   3   5   8        258.96        272.83        13.84 o
   4   5   8        205.80        221.91        14.39 o
   5   5   8         62.19         60.87         9.41 o
   6   5   8         23.33         12.17         6.64 o
   7   5   8          2.18         -2.77         5.53 o
  -9   6   8         90.55         97.39        20.47 o
  -8   6   8          2.13         -0.55         4.43 o
  -7   6   8         17.36         27.11         6.64 o
  -6   6   8         19.11         21.58         5.53 o
  -5   6   8        193.84        214.71        12.17 o
  -4   6   8        347.05        355.30        16.05 o
  -3   6   8          9.49          2.21         2.77 o
  -2   6   8          0.11          0.00         2.21 o
  -1   6   8        195.55        194.54         7.43 o
   0   6   8        346.48        380.00        21.58 o
   1   6   8         29.28         31.40        19.37 o
   2   6   8         22.05         16.05         3.87 o
   3   6   8        311.00        356.95        17.16 o
   4   6   8        272.92        306.03        16.05 o
   5   6   8          4.97          6.64         4.43 o
   6   6   8          4.47         11.07         4.98 o
   7   6   8          8.11          5.53         4.43 o
  -9   7   8          1.61         -2.77         4.43 o
  -8   7   8          0.01         -3.87         3.87 o
  -7   7   8         36.18         40.39        13.28 o
  -6   7   8          1.85          4.43         3.87 o
  -5   7   8         26.57         29.33         6.09 o
  -4   7   8         68.79         81.34         8.30 o
  -3   7   8         13.38         12.17         4.98 o
  -2   7   8          0.66         -2.21         2.21 o
  -1   7   8          0.01         -1.38         1.57 o
   0   7   8         41.02         39.10         5.26 o
   1   7   8        797.72        822.64        27.78 o
   2   7   8         42.31         49.25         6.09 o
   3   7   8       1004.03       1010.80        45.39 o
   4   7   8          9.62          9.41         3.87 o
   5   7   8         43.41         25.45        11.07 o
   6   7   8         30.06         22.69         7.75 o
   7   7   8         13.02          7.75         5.53 o
  -8   8   8          6.12         -1.11         4.98 o
  -7   8   8         31.62         32.65         9.41 o
  -6   8   8          6.63         -0.55         5.53 o
  -5   8   8         63.69         83.00         8.30 o
  -4   8   8         61.33         63.64         8.30 o
  -3   8   8          2.58          6.09         3.87 o
  -2   8   8          3.20          4.43         3.32 o
  -1   8   8         22.54         22.65         4.15 o
   0   8   8          3.61          2.55         2.49 o
   1   8   8         32.70         38.79         4.49 o
   2   8   8          1.26          4.98         4.98 o
   3   8   8         56.16         67.51         6.64 o
   4   8   8          0.96          4.98         3.87 o
   5   8   8         88.56         62.53        13.28 o
   6   8   8         46.34         76.92        15.49 o
  -8   9   8          0.68          8.30         5.53 o
  -7   9   8          1.19          0.55         2.77 o
  -6   9   8          3.68          2.77         4.98 o
  -5   9   8          2.08         -2.77         2.77 o
  -4   9   8          5.16          1.11         3.32 o
  -3   9   8          0.61          5.53         4.98 o
  -2   9   8          3.20         -1.66         3.87 o
  -1   9   8         36.98         36.49         4.25 o
   0   9   8         29.43         25.15         3.46 o
   1   9   8          3.27          4.75         3.87 o
   2   9   8         10.07          2.77         3.87 o
   3   9   8          1.14          0.55         3.32 o
   4   9   8         11.65          9.96         5.53 o
   5   9   8          1.33         -2.21         3.32 o
   6   9   8          1.93         -2.21         3.87 o
  -7  10   8         10.82         11.07         6.64 o
  -6  10   8         16.67         14.39         6.09 o
  -5  10   8         21.97         26.01         8.30 o
  -4  10   8          5.17          4.98         3.87 o
  -3  10   8         45.34         44.27         6.64 o
  -2  10   8         11.10          6.64         4.43 o
  -1  10   8          9.71         13.53         4.15 o
   0  10   8          0.48          1.66         2.77 o
   1  10   8          0.89          1.54         1.73 o
   2  10   8          0.00         -1.66         2.77 o
   3  10   8          3.35         11.62         4.98 o
   4  10   8          0.16          8.30         4.43 o
   5  10   8          9.96         18.26         7.19 o
   6  10   8          4.14         -1.11         4.98 o
  -7  11   8          3.68         -0.55         5.53 o
  -6  11   8          1.48          0.00         5.53 o
  -4  11   8         57.72         73.60        13.83 o
  -3  11   8         47.45         59.21         7.75 o
  -2  11   8         22.72         26.01         6.09 o
  -1  11   8         13.35         12.47         3.31 o
   0  11   8         57.95         62.10         5.19 o
   1  11   8         12.75         15.51         4.15 o
   2  11   8          1.33          3.87         3.87 o
   3  11   8         92.41         70.28        14.39 o
   4  11   8          7.52         11.07         4.43 o
   5  11   8          0.76          5.53         3.87 o
  -6  12   8         19.96         33.20        12.17 o
  -5  12   8         10.02         21.03         5.53 o
  -4  12   8          4.01          7.19         4.98 o
  -3  12   8        100.99         94.07        14.94 o
  -2  12   8        576.24        642.56        39.85 o
  -1  12   8         75.49         98.93        10.32 o
   0  12   8         46.87         42.73         7.31 o
   1  12   8          0.22          6.72         3.32 o
   2  12   8          0.77         -1.11         4.43 o
   3  12   8          0.46         -2.77         2.77 o
   4  12   8          0.13          6.64         3.87 o
  -5  13   8         22.63          3.32         7.19 o
  -4  13   8          6.98         -4.98         5.53 o
  -3  13   8          1.14          0.55         3.87 o
  -2  13   8        210.53        203.64        20.47 o
   0  13   8         57.21         70.28        12.17 o
   1  13   8         24.85         24.58         5.27 o
   2  13   8         27.29         30.99         7.75 o
   3  13   8         14.74         12.73         4.98 o
  -4  14   8         22.28         12.17         6.09 o
  -3  14   8          3.45         -2.21         3.87 o
  -2  14   8          5.08          1.66         3.87 o
  -1  14   8         37.55         38.06         7.84 o
   0  14   8          0.09          4.24         2.92 o
   1  14   8          0.00         -1.29         2.25 o
   2  14   8         14.82         23.24         7.75 o
  -2  15   8          0.08          4.98         3.87 o
  -1  15   8          1.77         -2.06         3.32 o
   0  15   8          4.47          0.37         4.09 o
  -9   1   9          3.54          6.05         3.31 o
  -8   1   9          3.48          2.73         3.06 o
  -7   1   9         32.35         23.76         4.49 o
  -6   1   9          1.52          0.04         2.52 o
  -5   1   9         95.16         99.68         5.83 o
  -4   1   9        276.80        297.71         9.76 o
  -3   1   9          3.66          3.58         2.52 o
  -2   1   9        252.57        246.42         8.80 o
  -1   1   9         86.84         86.84         3.24 o
   0   1   9          1.85          0.74         1.22 o
   1   1   9          0.03          1.22         1.10 o
   2   1   9          4.20          0.14         2.49 o
   3   1   9         79.35         78.27         5.48 o
   4   1   9         34.48         31.78         4.09 o
   5   1   9          0.07          0.11         1.84 o
   6   1   9          0.97         -0.68         2.35 o
   7   1   9         38.43         23.42         7.62 o
  -9   2   9          0.65          2.21         4.43 o
  -8   2   9          0.83          5.53         3.87 o
  -7   2   9         29.80         38.73         5.53 o
  -6   2   9         14.13         22.13         6.09 o
  -5   2   9        187.44        223.57        13.28 o
  -4   2   9        146.33        169.33         9.96 o
  -3   2   9         11.87          8.30         3.87 o
  -2   2   9        421.78        440.55        24.91 o
  -1   2   9         24.54         21.27         2.92 o
   0   2   9         16.07         19.05         2.52 o
   1   2   9          2.12          1.60         1.73 o
   2   2   9         22.55         27.11         3.87 o
   3   2   9         45.56         40.39         6.09 o
   4   2   9          0.04          0.55         3.87 o
   5   2   9         42.39         48.14         7.19 o
   6   2   9          1.82          0.55         3.87 o
   7   2   9         17.19         14.94         8.30 o
  -9   3   9          2.00          6.09         4.98 o
  -8   3   9          2.29          8.85         4.43 o
  -7   3   9         18.44         32.65         7.19 o
  -6   3   9          0.91          3.87         4.98 o
  -5   3   9          2.12         -2.21         3.32 o
  -4   3   9          0.52         -1.11         3.32 o
  -3   3   9          6.49          2.77         3.32 o
  -2   3   9          3.28         -0.55         2.77 o
  -1   3   9         64.27         64.80         8.58 o
   0   3   9         44.12         46.04         4.25 o
   1   3   9          4.92          1.06         2.52 o
   2   3   9         14.02         10.51         3.87 o
   3   3   9          0.47         -1.11         2.21 o
   4   3   9         21.95         18.26         4.43 o
   5   3   9          3.08          1.11         4.43 o
   6   3   9         36.26         43.16        10.51 o
   7   3   9          0.62         -2.21         3.32 o
  -9   4   9          1.28          9.41         4.98 o
  -8   4   9          1.98          0.55         4.43 o
  -7   4   9         21.12         24.35         4.98 o
  -6   4   9         35.32         28.77         6.09 o
  -5   4   9          2.80          5.53         2.77 o
  -4   4   9         64.49         80.79         7.19 o
  -3   4   9          3.95          4.43         2.77 o
  -2   4   9         42.48         35.41         4.98 o
  -1   4   9         24.21         40.03         5.53 o
   0   4   9         37.65         37.30        11.07 o
   1   4   9          3.19          1.78         1.73 o
   2   4   9          4.71          7.75         3.87 o
   3   4   9         74.29         84.66         7.75 o
   4   4   9          3.78          1.11         2.77 o
   5   4   9          3.48         -1.11         3.87 o
   6   4   9          2.63          8.85         5.53 o
   7   4   9          5.62          9.96         4.43 o
  -9   5   9         27.73         14.94         7.19 o
  -8   5   9         19.45          7.19         6.64 o
  -7   5   9         26.27         14.39         6.09 o
  -6   5   9          0.06          0.55         2.77 o
  -5   5   9         97.06        107.35         8.85 o
  -4   5   9          7.13          1.66         4.43 o
  -2   5   9         81.73        104.59         7.75 o
  -1   5   9          1.43          0.55         1.57 o
   0   5   9         10.87          7.59         6.64 o
   1   5   9         15.91         16.37         2.92 o
   2   5   9         88.63         76.36         7.19 o
   3   5   9         65.77         69.17         8.30 o
   4   5   9        248.00        303.26        16.60 o
   5   5   9         49.81         55.89         9.96 o
   6   5   9          5.39         -1.66         3.87 o
   7   5   9          0.87          4.43         3.87 o
  -9   6   9          0.53          6.09         4.98 o
  -8   6   9          0.00         -3.87         3.87 o
  -7   6   9          0.14          0.00         4.43 o
  -6   6   9          3.62          7.19         4.43 o
  -5   6   9          0.61          0.00         3.32 o
  -4   6   9          0.11         -1.11         2.77 o
  -3   6   9         11.98          6.64         3.87 o
  -2   6   9         58.97         70.28         6.09 o
  -1   6   9         18.95         23.19         2.92 o
   0   6   9        135.71        138.16         9.68 o
   1   6   9          1.74          2.97         1.92 o
   2   6   9         97.52        109.01         8.85 o
   3   6   9         63.79         64.74         7.19 o
   4   6   9          5.32         -1.66         5.53 o
   5   6   9          0.43          1.66         3.87 o
   6   6   9          5.29         -1.66         3.87 o
   7   6   9          0.18          0.00         3.87 o
  -8   7   9         35.67         20.47         9.41 o
  -7   7   9          7.51         -2.21         4.43 o
  -6   7   9          1.37         -2.21         2.21 o
  -5   7   9         73.73         79.13         7.75 o
  -4   7   9         30.55         23.79         6.09 o
  -3   7   9         43.88         46.48         5.53 o
  -2   7   9          0.14          1.66         2.77 o
  -1   7   9          6.85          3.40         5.26 o
   0   7   9          0.29          1.29         1.73 o
   1   7   9         21.84         27.02         3.31 o
   2   7   9         72.73         78.02         8.85 o
   3   7   9          1.54          0.00         3.87 o
   4   7   9         71.41         56.44        12.73 o
   5   7   9         42.57         26.56         8.85 o
   6   7   9          0.00         -3.87         3.87 o
  -8   8   9          4.24          2.21         4.43 o
  -7   8   9          1.21         -2.77         4.43 o
  -6   8   9          4.40          4.98         5.53 o
  -5   8   9         13.88          5.53         4.43 o
  -4   8   9         37.63         44.82         6.09 o
  -3   8   9         19.94         35.41         5.53 o
  -2   8   9         16.48          4.43         5.53 o
  -1   8   9         28.58         31.29         3.13 o
   0   8   9          8.36         14.39         3.60 o
   1   8   9         14.63          7.08         3.70 o
   2   8   9          2.68          0.55         3.32 o
   3   8   9          0.50         -1.66         3.87 o
   4   8   9         28.13         32.65         8.85 o
   5   8   9         26.64         19.37         7.75 o
   6   8   9          0.70         -2.21         2.21 o
  -8   9   9          7.10          4.98         4.98 o
  -7   9   9          9.58         11.07         7.19 o
  -6   9   9         20.83         27.11         7.75 o
  -5   9   9         16.06          2.77         5.53 o
  -4   9   9          8.81          5.53         3.87 o
  -3   9   9          9.05          4.43         3.87 o
  -2   9   9          5.08          2.21         3.32 o
  -1   9   9          4.64          3.83         2.52 o
   0   9   9         10.23          2.72         2.13 o
   1   9   9          0.21          2.87         2.13 o
   2   9   9          4.63          2.21         2.77 o
   3   9   9          7.58          1.11         4.43 o
   4   9   9          2.85         -1.11         2.77 o
   5   9   9         33.91         32.09        10.51 o
  -7  10   9          6.50         12.73         5.53 o
  -6  10   9         10.54         22.13         7.19 o
  -4  10   9         29.78         14.39         7.19 o
  -3  10   9          6.76          6.64         4.43 o
  -2  10   9         29.31         24.90         6.09 o
  -1  10   9          0.99         -1.19         4.70 o
   0  10   9          0.13          1.70         3.04 o
   1  10   9         11.90         10.24         3.13 o
   2  10   9          0.31          6.09         3.32 o
   3  10   9          5.47          4.43         3.87 o
   4  10   9          0.84         -3.32         3.32 o
   5  10   9          0.12         10.51         4.43 o
  -6  11   9          0.14         -3.32         3.32 o
  -5  11   9        114.57        138.89        14.39 o
  -4  11   9          8.13          6.09         4.98 o
  -3  11   9          8.20         -4.43         4.43 o
  -2  11   9        122.92        128.93        16.60 o
  -1  11   9          0.34          4.98         2.66 o
   0  11   9         45.28         40.92         7.23 o
   1  11   9          6.45         10.91         4.98 o
   2  11   9          2.53          1.66         3.87 o
   3  11   9          9.99          6.09         3.87 o
   4  11   9          2.41          3.32         4.43 o
  -6  12   9          1.32          2.21         3.32 o
  -5  12   9          4.14          8.30         4.98 o
  -4  12   9          0.69         -1.11         3.32 o
  -3  12   9         19.54         22.13         8.85 o
  -2  12   9         11.73          2.77         4.43 o
  -1  12   9         52.36         45.21         7.75 o
   0  12   9          4.93          6.90         3.31 o
   2  12   9          2.83          8.30         4.98 o
   3  12   9          0.21          8.85         4.43 o
   4  12   9          0.05          0.55         4.98 o
  -5  13   9          1.87         -3.32         4.43 o
  -4  13   9          0.14          0.00         3.87 o
  -3  13   9         97.48        100.71        18.26 o
  -2  13   9          0.97         -0.55         5.53 o
  -1  13   9         36.87         42.50         8.11 o
   0  13   9          0.11          4.61         3.46 o
   1  13   9          9.11         12.08         4.49 o
   2  13   9         23.32         11.07         4.98 o
   3  13   9          0.52          5.53         3.32 o
  -3  14   9          6.38          0.00         4.43 o
  -2  14   9         22.82         26.01         7.75 o
  -1  14   9          5.96         -1.46         3.31 o
   0  14   9          6.53          6.15         3.31 o
   1  14   9          1.92          0.34         2.77 o
  -9   0  10          0.00          3.87         3.87 o
  -8   0  10          3.65          6.64         4.98 o
  -7   0  10         10.44         14.94         4.43 o
  -6   0  10         28.39         35.41         6.64 o
  -5   0  10          9.75         16.60         3.32 o
  -4   0  10        359.28        389.61        17.71 o
  -3   0  10        203.15        204.20        11.62 o
  -2   0  10         24.49         26.01         6.64 o
  -1   0  10         26.97         31.62         3.46 o
   0   0  10        323.74        359.54        13.56 o
   1   0  10       1192.45       1293.75        35.78 o
   2   0  10         81.99         86.32         7.19 o
   3   0  10          2.22          9.41         2.77 o
   4   0  10          9.21          3.87         4.43 o
   5   0  10          7.53         14.94         6.09 o
   6   0  10         18.35         21.58         7.75 o
   7   0  10          2.36         -1.66         4.43 o
  -9   1  10          0.03         -1.66         3.13 o
  -8   1  10          3.05          2.25         2.92 o
  -7   1  10          2.06          2.26         2.25 o
  -6   1  10         39.19         47.84         4.79 o
  -5   1  10         22.30         18.87         3.70 o
  -4   1  10        495.52        506.46        13.70 o
  -3   1  10          3.24          4.98         2.35 o
  -2   1  10         12.40          5.26         2.35 o
  -1   1  10        366.01        392.16         8.07 o
   0   1  10          1.71          2.87         2.11 o
   1   1  10         28.92         30.76         2.57 o
   2   1  10         86.72         97.81         8.02 o
   3   1  10          0.48          0.28         2.49 o
   4   1  10          3.05         -0.55         2.13 o
   5   1  10          5.62          3.75         4.15 o
   6   1  10         21.01         15.66         4.49 o
   7   1  10         22.55         15.07         5.04 o
  -9   2  10          0.53         -3.32         3.32 o
  -8   2  10          4.88          7.19         4.43 o
  -7   2  10          0.03          1.66         3.32 o
  -6   2  10         59.07         79.13         7.19 o
  -5   2  10         16.61         28.77         5.53 o
  -4   2  10         95.36        105.14         8.85 o
  -3   2  10          6.20          4.43         3.87 o
  -2   2  10         16.63          9.41         4.43 o
  -1   2  10         64.83         68.79        11.62 o
   0   2  10         10.10          6.64         2.92 o
   1   2  10          8.46          1.11         2.77 o
   2   2  10          2.56          4.43         2.77 o
   3   2  10         14.09         16.60         5.53 o
   4   2  10          2.35         -2.21         2.77 o
   5   2  10         11.98          3.87         3.87 o
   6   2  10          9.32         13.83         5.53 o
   7   2  10         22.91         20.47         9.96 o
  -9   3  10          7.76          0.55         4.43 o
  -8   3  10         25.00         23.79         8.30 o
  -7   3  10          0.27         -2.77         2.77 o
  -6   3  10          6.90         10.51         4.43 o
  -5   3  10         25.91         24.90         5.53 o
  -4   3  10         41.01         34.31         6.09 o
  -3   3  10          9.34         11.07         3.87 o
  -2   3  10          1.22         -1.11         1.66 o
  -1   3  10         14.53         11.94         2.66 o
   0   3  10         26.99         33.11         3.87 o
   1   3  10          2.47          1.78         1.73 o
   2   3  10         11.83         13.83         3.87 o
   3   3  10          0.00         -2.77         2.77 o
   4   3  10          0.65         -1.11         2.77 o
   5   3  10         15.86          6.64         6.64 o
   6   3  10          0.32          0.00         3.87 o
   7   3  10          0.32          1.66         3.32 o
  -9   4  10          2.03          3.32         4.43 o
  -8   4  10         49.32         86.32        16.60 o
  -7   4  10         18.14          9.41         6.09 o
  -6   4  10         18.89         18.26         5.53 o
  -5   4  10          7.93          4.98         5.53 o
  -4   4  10          3.51          2.21         2.77 o
  -3   4  10          0.01         -1.66         2.77 o
  -2   4  10         86.28        101.27         7.19 o
  -1   4  10          2.48          0.55         1.96 o
   0   4  10          1.23          0.07         3.04 o
   1   4  10          0.18          1.94         1.57 o
   2   4  10          0.04         -2.21         2.21 o
   3   4  10          7.83          7.75         4.43 o
   4   4  10         20.79         39.84         6.64 o
   5   4  10         20.51         19.37         6.64 o
   6   4  10          2.97          3.32         3.32 o
  -9   5  10          2.17         -4.43         4.43 o
  -8   5  10          5.86          6.09         6.09 o
  -7   5  10         17.72         13.28         6.64 o
  -6   5  10         26.26          9.96         4.98 o
  -5   5  10          2.41          0.00         3.32 o
  -4   5  10         15.08          4.43         6.09 o
  -3   5  10         23.60         27.11         5.53 o
  -2   5  10          3.06          2.21         2.77 o
  -1   5  10         10.10          1.90         2.66 o
   0   5  10          0.03          1.66         1.96 o
   1   5  10        144.94        141.59        13.83 o
   2   5  10          2.86          5.53         4.43 o
   3   5  10          1.79          2.21         3.87 o
   4   5  10        362.69        396.24        18.82 o
   5   5  10         36.89         37.63        10.51 o
   6   5  10         38.64         23.79         9.96 o
  -8   6  10         33.22         43.71        12.73 o
  -7   6  10          0.46         -2.77         2.77 o
  -6   6  10          8.37          4.43         4.43 o
  -5   6  10         28.06         14.39         6.09 o
  -3   6  10          0.01          2.21         3.32 o
  -2   6  10          0.48          9.41         3.87 o
  -1   6  10        672.80        785.10        31.83 o
   0   6  10        103.42        106.52         6.26 o
   1   6  10        212.24        232.95        11.90 o
   2   6  10         94.73        116.21         9.41 o
   3   6  10        152.63        161.58        12.73 o
   5   6  10          6.60         10.51         4.98 o
   6   6  10          4.65          0.00         4.43 o
  -8   7  10          5.88          9.41         5.53 o
  -7   7  10         18.35         17.71         6.09 o
  -6   7  10          0.39          1.11         4.43 o
  -5   7  10          5.62         -3.32         3.87 o
  -4   7  10         18.61          4.98         5.53 o
  -3   7  10         30.77         44.27         7.75 o
  -2   7  10          0.10          2.21         3.87 o
  -1   7  10          1.31          3.03         4.43 o
   0   7  10         13.14         17.86        12.17 o
   1   7  10         24.22         42.80        10.24 o
   2   7  10         42.71         41.50         6.64 o
   3   7  10        102.20        110.12         9.96 o
   4   7  10        155.88        154.39        17.71 o
   5   7  10         18.42         22.69         7.75 o
   6   7  10          9.86         11.62         4.98 o
  -8   8  10         30.30         38.73        13.28 o
  -7   8  10          4.81          3.87         4.98 o
  -6   8  10          0.02         -3.32         3.32 o
  -5   8  10          1.69          0.00         3.32 o
  -4   8  10          2.07          1.66         3.87 o
  -3   8  10         53.99         51.46         7.19 o
  -2   8  10          2.39          1.66         2.77 o
  -1   8  10         42.72         39.56         4.39 o
   0   8  10         15.62         15.30         2.92 o
   1   8  10         10.24         12.38         3.60 o
   2   8  10          1.17          3.87         3.87 o
   3   8  10          2.98          2.21         4.43 o
   4   8  10         28.00         18.26         7.75 o
   5   8  10          7.52          1.11         4.98 o
  -7   9  10          8.50          9.41         6.09 o
  -6   9  10          0.63         -2.77         2.77 o
  -5   9  10          4.43         -2.77         4.43 o
  -4   9  10          9.10         -5.53         5.53 o
  -3   9  10         15.44         12.73         6.09 o
  -2   9  10          0.02         -1.66         2.77 o
  -1   9  10          9.46          9.41         2.74 o
   0   9  10          0.25          3.10         5.26 o
   1   9  10          9.03          8.56         4.43 o
   2   9  10          2.65          4.43         3.87 o
   3   9  10          0.25          3.32         3.32 o
   4   9  10          0.65         -1.66         4.43 o
   5   9  10          1.00          0.00         3.87 o
  -7  10  10          2.56          1.66         3.87 o
  -6  10  10          0.28         -4.43         4.43 o
  -5  10  10          9.60         -2.21         4.43 o
  -4  10  10          0.33          1.11         4.43 o
  -3  10  10         10.30          4.43         4.98 o
  -2  10  10          4.78          1.11         4.98 o
  -1  10  10          5.57          6.54         3.31 o
   0  10  10          2.45         -1.38         2.49 o
   1  10  10          4.63          2.21         2.35 o
   2  10  10          2.72          4.98         3.87 o
   3  10  10          7.04          0.55         4.43 o
   4  10  10          2.88          9.96         5.53 o
  -6  11  10         10.32          3.87         4.98 o
  -5  11  10         49.82         61.42        12.17 o
  -4  11  10         68.48         62.53        13.83 o
  -3  11  10          3.75          1.66         3.87 o
  -2  11  10          0.01         -2.77         3.87 o
  -1  11  10         34.31         17.80         5.98 o
   0  11  10          0.64         -0.55         4.43 o
   1  11  10          7.59          6.36         3.60 o
   2  11  10          0.33          6.64         3.87 o
   3  11  10          0.17          0.55         3.87 o
   4  11  10          0.00          3.32         4.43 o
  -5  12  10          3.16          2.21         4.43 o
  -4  12  10         17.29         17.71         8.30 o
  -3  12  10        122.87        153.28        20.47 o
  -2  12  10          0.05         -0.55         4.98 o
  -1  12  10          0.03          0.43         2.52 o
   0  12  10         20.66         11.04         4.79 o
   1  12  10         83.84         84.99        15.22 o
   2  12  10         62.20         73.60        12.73 o
   3  12  10          1.06         -3.32         3.32 o
  -4  13  10         31.07         22.69         8.85 o
  -3  13  10         33.83         34.31         9.96 o
  -2  13  10          1.31         -3.32         3.32 o
  -1  13  10          4.01          3.08         3.06 o
   0  13  10          0.05          0.55         5.81 o
   1  13  10          0.14         -3.87         3.87 o
   2  13  10          1.47          3.87         3.87 o
  -9   1  11          0.37         -1.66         2.21 o
  -8   1  11          2.30          1.19         2.35 o
  -7   1  11         16.50          3.20         3.60 o
  -6   1  11          8.14          5.28         2.77 o
  -5   1  11         20.00         11.62         6.92 o
  -4   1  11        366.84        422.18        14.11 o
  -3   1  11         52.61         60.40         4.70 o
  -2   1  11        362.31        396.25        12.11 o
  -1   1  11        134.78        158.11         7.51 o
   0   1  11          0.19         -0.05         1.34 o
   1   1  11         23.38         17.25         2.80 o
   2   1  11         19.20         14.65         4.49 o
   3   1  11          7.38          2.49         2.35 o
   4   1  11          2.14         -2.13         2.52 o
   5   1  11          7.15          3.32         2.74 o
   6   1  11          0.45         -0.32         2.66 o
  -9   2  11          0.11         -3.32         3.32 o
  -8   2  11          1.33         -2.77         2.77 o
  -7   2  11          2.08          6.09         4.43 o
  -6   2  11         11.47          5.53         4.43 o
  -5   2  11          1.80          3.87         3.32 o
  -4   2  11          0.02          7.19         3.87 o
  -3   2  11         16.17         15.49         4.43 o
  -2   2  11         27.88         33.75         5.53 o
  -1   2  11         18.90         24.20         3.31 o
   0   2  11         17.34         13.83         3.91 o
   1   2  11          1.47         -2.13         2.13 o
   2   2  11          2.83          9.41         3.87 o
   3   2  11         23.43         17.71         4.98 o
   4   2  11         32.06         54.23        11.62 o
   5   2  11          0.47         -0.55         2.77 o
   6   2  11          0.15         -0.55         3.87 o
  -9   3  11          0.01         -3.32         4.98 o
  -8   3  11          0.23         -1.66         3.87 o
  -7   3  11          3.22         11.07         5.53 o
  -6   3  11          5.27          6.64         3.87 o
  -5   3  11          6.52         10.51         4.43 o
  -4   3  11         91.97         94.62         8.85 o
  -3   3  11         22.27         20.47         4.43 o
  -2   3  11         56.96         44.27         6.09 o
  -1   3  11         15.38         21.20         3.85 o
   0   3  11          2.91          2.77         2.49 o
   1   3  11          7.76          1.74         2.66 o
   2   3  11          0.40         -2.21         3.32 o
   3   3  11          8.59          1.66         3.87 o
   4   3  11          0.99          6.64         4.98 o
   5   3  11         14.08         28.77         8.30 o
   6   3  11          6.04          0.00         4.43 o
  -8   4  11          0.44         -1.11         4.98 o
  -7   4  11         37.49         40.39         9.96 o
  -6   4  11          0.64          8.30         3.87 o
  -5   4  11          0.07          1.66         3.32 o
  -4   4  11         26.39         27.67         5.53 o
  -3   4  11          9.10         -0.55         3.87 o
  -2   4  11          0.24          0.55         2.21 o
  -1   4  11         21.91         11.48         4.15 o
   0   4  11          0.08         -1.38         1.96 o
   1   4  11         11.84         -0.24         5.53 o
   2   4  11         14.38          3.32         3.87 o
   3   4  11         43.33         56.44         6.64 o
   4   4  11         15.14         14.39         6.64 o
   5   4  11         27.64         19.37         9.41 o
   6   4  11          4.13         -1.66         4.98 o
  -8   5  11          1.95         -3.32         3.32 o
  -7   5  11          3.46         -2.21         3.87 o
  -6   5  11          3.25         -1.66         3.87 o
  -5   5  11          4.38          4.98         3.87 o
  -4   5  11         19.24          6.64         4.98 o
  -3   5  11         35.94         39.84         7.75 o
  -2   5  11          0.03         -3.32         3.87 o
  -1   5  11         84.17         77.81         6.06 o
   0   5  11         44.26         42.65         4.65 o
   1   5  11        206.79        235.84        29.61 o
   2   5  11          0.02          1.66         3.32 o
   3   5  11         30.77         30.99         6.09 o
   4   5  11         72.26         45.93        11.62 o
   5   5  11         16.12         19.92         7.75 o
   6   5  11          0.52         -3.87         3.87 o
  -8   6  11          0.00         -3.87         3.87 o
  -7   6  11          0.42          0.00         4.43 o
  -6   6  11          1.01          1.66         3.87 o
  -5   6  11          1.07          6.64         3.87 o
  -4   6  11          4.58          0.00         3.32 o
  -3   6  11          5.71          2.77         3.32 o
  -2   6  11          4.34         -1.66         3.87 o
  -1   6  11         34.92         30.73         7.75 o
   0   6  11          0.02          0.28         2.49 o
   1   6  11         47.35         58.41         5.81 o
   2   6  11          3.65          0.55         3.32 o
   3   6  11          0.45         -0.55         5.53 o
   4   6  11          1.59         -4.98         4.98 o
   5   6  11          0.59          4.98         3.32 o
  -8   7  11          1.88         -0.55         4.43 o
  -7   7  11          1.02          1.11         5.53 o
  -6   7  11          2.50          6.09         4.43 o
  -5   7  11          2.42          3.87         3.87 o
  -4   7  11          4.33          2.77         3.32 o
  -3   7  11          4.49          6.09         3.87 o
  -2   7  11         32.49         29.33         5.53 o
  -1   7  11          0.00          0.86         1.73 o
   0   7  11         71.98         82.52         6.06 o
   1   7  11         14.22         31.84        13.56 o
   2   7  11         12.73         11.07         6.64 o
   3   7  11         26.23         12.17         7.19 o
   4   7  11          1.77          0.55         3.87 o
   5   7  11         14.78          7.19         4.98 o
  -7   8  11         39.17         20.47        16.60 o
  -6   8  11          2.76         -2.77         2.77 o
  -5   8  11          2.79          1.66         3.87 o
  -4   8  11         10.65          2.77         6.09 o
  -3   8  11          0.30         -2.77         2.77 o
  -2   8  11          3.30          1.11         3.87 o
  -1   8  11         26.60         27.44         4.25 o
   0   8  11          0.90         -3.87         3.87 o
   1   8  11          3.21          6.09         3.13 o
   2   8  11          5.72         13.28         5.53 o
   4   8  11          0.05          0.55         4.98 o
   5   8  11         21.90         22.13         8.85 o
  -7   9  11         14.79          2.77         6.09 o
  -6   9  11          1.55          3.32         3.87 o
  -5   9  11         13.97         12.73         7.19 o
  -4   9  11          8.25          1.66         4.98 o
  -3   9  11         30.28         14.39         7.75 o
  -2   9  11          0.59         -2.77         2.77 o
  -1   9  11         15.45          6.06         7.75 o
   0   9  11          2.09         -1.26         2.13 o
   1   9  11          3.27          1.11         3.60 o
   2   9  11          9.88          6.64         4.98 o
   3   9  11          4.38         -0.55         4.43 o
   4   9  11          0.01          4.43         3.32 o
  -6  10  11          0.90          8.30         5.53 o
  -5  10  11          5.85          2.77         4.43 o
  -4  10  11          6.40          0.55         4.43 o
  -3  10  11          0.55          1.66         3.87 o
  -2  10  11          6.51         -0.55         4.43 o
  -1  10  11         17.66         16.58         4.49 o
   0  10  11          1.42          3.87         2.35 o
   1  10  11          0.83         -0.83         2.35 o
   2  10  11          0.55          0.00         4.98 o
   3  10  11          2.32         -2.21         3.87 o
  -5  11  11          7.58          3.32         4.43 o
  -4  11  11         62.48         63.08        14.39 o
  -3  11  11          2.32         -1.11         4.43 o
  -2  11  11         39.32         21.03         9.96 o
  -1  11  11          5.76          5.72         8.30 o
   0  11  11         12.38         12.07         4.25 o
   1  11  11          2.08          5.83         3.31 o
   2  11  11          0.36          6.09         4.43 o
   3  11  11          0.74         -2.77         3.32 o
  -4  12  11         24.57          7.75         7.19 o
  -3  12  11          0.81         -4.43         4.43 o
  -2  12  11         46.22         20.47        11.07 o
  -1  12  11          5.05         -0.16         3.31 o
   0  12  11         35.10         28.88         7.68 o
   1  12  11          6.80          2.43         3.04 o
   2  12  11          0.78         13.28         4.43 o
  -2  13  11         21.89         11.62         7.75 o
  -1  13  11         11.16         11.86         4.09 o
   0  13  11          1.29          3.76         2.76 o
  -8   0  12         11.13          8.85         4.98 o
  -7   0  12         15.79         11.07         5.53 o
  -6   0  12          0.88          0.55         3.87 o
  -5   0  12         21.18         25.45         5.53 o
  -4   0  12          3.79         11.07         4.98 o
  -3   0  12        769.93        778.23        39.30 o
  -2   0  12         27.93         27.11         5.53 o
  -1   0  12         94.58        106.16         6.45 o
   0   0  12         12.51         12.26         3.70 o
   1   0  12         71.33         66.87         5.27 o
   2   0  12         31.55         47.03         7.75 o
   3   0  12          2.98         -2.21         2.77 o
   4   0  12          3.28          4.43         3.32 o
   5   0  12         95.93        108.46        18.81 o
   6   0  12          0.01          6.09         4.98 o
  -8   1  12          0.23          1.24         3.31 o
  -7   1  12          0.24         -1.96         1.96 o
  -6   1  12         13.71          2.80         3.31 o
  -5   1  12          0.00         -0.38         2.52 o
  -4   1  12         41.30         55.26         5.04 o
  -3   1  12        261.83        275.62        11.15 o
  -2   1  12          1.22         -0.28         4.15 o
  -1   1  12        188.70        221.02        16.45 o
   0   1  12          3.24         -0.03         2.40 o
   1   1  12         16.25         12.67         2.57 o
   3   1  12         20.90         18.70         4.88 o
   4   1  12          1.10         -0.38         2.52 o
   5   1  12          3.62          4.04         7.19 o
   6   1  12          1.01         -5.07         6.09 o
  -8   2  12          8.93          7.19         7.19 o
  -7   2  12          1.37          1.66         3.32 o
  -6   2  12         24.94         23.24         8.30 o
  -5   2  12          0.31         -2.21         2.77 o
  -4   2  12          3.90          7.75         4.43 o
  -3   2  12          0.37         -4.98         4.98 o
  -2   2  12         95.45        105.14        10.51 o
  -1   2  12          7.31         13.08         3.70 o
   0   2  12         15.21         23.11         5.26 o
   1   2  12          1.52          3.92         3.04 o
   2   2  12         19.94         26.01         4.43 o
   3   2  12          9.51          6.09         3.87 o
   4   2  12          4.44         -3.32         3.32 o
   5   2  12          5.94         -4.98         4.98 o
  -8   3  12          1.74         -4.43         4.43 o
  -7   3  12         17.15          3.87         4.98 o
  -6   3  12          3.53         -1.11         3.32 o
  -5   3  12          3.19          4.43         3.32 o
  -4   3  12          6.34          4.98         3.32 o
  -3   3  12         16.34         15.49         6.09 o
  -2   3  12         48.61         52.01         7.75 o
  -1   3  12          4.72          9.72         6.09 o
   0   3  12          1.54          2.64         2.52 o
   1   3  12         11.08          9.48         3.04 o
   2   3  12          0.47         -2.21         2.77 o
   3   3  12          6.64         -0.55         5.53 o
   4   3  12          0.20          7.75         4.98 o
   5   3  12          0.01          1.11         4.43 o
  -8   4  12          0.17         -3.87         4.43 o
  -7   4  12          3.63          3.87         4.43 o
  -6   4  12          0.00          0.55         2.77 o
  -5   4  12          0.85          2.21         3.32 o
  -4   4  12         22.54         27.67         4.98 o
  -3   4  12          5.60          1.66         3.87 o
  -2   4  12          9.60          3.32         3.87 o
  -1   4  12          1.10          0.42         2.25 o
   0   4  12         12.67          4.90         2.66 o
   1   4  12         14.82         13.78         5.81 o
   2   4  12         45.08         49.25         7.19 o
   3   4  12          5.35          4.43         4.98 o
   4   4  12          5.45          0.55         4.43 o
   5   4  12         52.18         59.76        13.83 o
  -8   5  12          7.07          4.43         6.09 o
  -7   5  12          0.33         -2.21         4.43 o
  -6   5  12          0.37         -3.32         3.32 o
  -5   5  12          4.17         -3.32         3.32 o
  -4   5  12          3.95          9.41         4.43 o
  -3   5  12          6.77          0.00         3.87 o
  -2   5  12         10.40         -0.55         3.87 o
  -1   5  12          0.02          2.72         2.13 o
   0   5  12         17.79          8.62         5.53 o
   1   5  12          1.17          7.59         4.98 o
   4   5  12         10.98         11.62         7.75 o
   5   5  12          1.62         -1.11         3.32 o
  -7   6  12          4.53          0.55         5.53 o
  -6   6  12         16.69         13.28         6.09 o
  -5   6  12         19.66         13.28         5.53 o
  -4   6  12          0.17         -1.66         3.32 o
  -3   6  12          0.07          2.21         2.77 o
  -2   6  12         23.56         45.93         7.19 o
  -1   6  12         24.51         31.46         3.91 o
   0   6  12         27.38         39.02         9.68 o
   1   6  12          2.22         -2.74         2.74 o
   2   6  12        239.70        291.08        27.12 o
   3   6  12         91.18        119.52        17.15 o
   4   6  12          0.01          2.77         4.43 o
   5   6  12          4.96         -2.21         4.43 o
  -7   7  12          1.26          4.43         4.43 o
  -6   7  12          0.93          7.75         5.53 o
  -5   7  12         10.53          2.77         4.43 o
  -4   7  12          0.78         -3.32         3.32 o
  -3   7  12          1.07          0.00         4.43 o
  -2   7  12         11.86          7.75         5.53 o
  -1   7  12          7.30         11.34         3.13 o
   0   7  12         57.01         52.87        29.60 o
   1   7  12         10.24          5.98         3.85 o
   2   7  12        197.02        254.00        23.80 o
   3   7  12          0.67         -3.87         3.87 o
   4   7  12          1.28         -3.87         3.87 o
  -7   8  12          0.05          0.00         3.87 o
  -6   8  12          7.44          1.66         4.98 o
  -5   8  12         17.62         27.11         7.75 o
  -4   8  12          3.26          0.00         4.43 o
  -3   8  12          0.07         -2.21         2.21 o
  -2   8  12          1.02          6.09         4.43 o
  -1   8  12          0.03         -2.25         2.25 o
   0   8  12          8.23         10.21         5.81 o
   1   8  12          2.06          0.77         2.92 o
   2   8  12         43.29         35.97        13.28 o
   3   8  12          0.20         -2.21         4.98 o
  -6   9  12          0.05          1.66         3.32 o
  -5   9  12          2.69          4.98         4.98 o
  -4   9  12          0.77         -3.87         3.87 o
  -3   9  12          6.87          2.77         4.98 o
  -2   9  12         14.12          3.32         4.98 o
  -1   9  12          6.57          5.64         2.92 o
   0   9  12          3.36          4.98         6.09 o
   1   9  12          8.34          8.75         8.02 o
   2   9  12          0.04         -4.43         4.43 o
   3   9  12          2.71          5.53         3.87 o
  -5  10  12          1.99          0.00         4.43 o
  -4  10  12          4.81          1.66         4.98 o
  -3  10  12          0.56          3.32         4.43 o
  -2  10  12          7.43         17.71         6.09 o
  -1  10  12          0.84          1.94         4.15 o
   0  10  12          0.56          2.10         5.81 o
   1  10  12          0.17          4.98         2.74 o
   2  10  12          3.79          8.85         4.98 o
  -4  11  12         16.04          7.75         6.09 o
  -3  11  12          8.17          2.21         6.64 o
  -2  11  12          0.55          5.53         4.98 o
  -1  11  12         17.32         17.82         4.65 o
   0  11  12          6.65          8.02         3.52 o
   1  11  12          0.03          2.88         6.64 o
  -2  12  12         19.12         29.88        10.51 o
  -1  12  12          2.28          0.73         5.26 o
   0  12  12          0.22          9.64         3.70 o
  -8   1  13          2.33         -1.96         2.92 o
  -7   1  13          0.15          5.04         6.64 o
  -6   1  13          5.67         -1.38         3.13 o
  -5   1  13         20.83          9.65         6.64 o
  -4   1  13          0.01         -2.25         2.25 o
  -3   1  13         15.36         11.62         3.52 o
  -2   1  13          1.70          1.66         2.35 o
  -1   1  13          0.08         -1.58         1.58 o
   0   1  13          0.01          0.06         1.34 o
   1   1  13          0.16          1.06         1.50 o
   2   1  13          1.69          0.00         4.43 o
   3   1  13          3.55          5.38         4.98 o
   4   1  13          0.57         -3.17         3.17 o
   5   1  13          1.28         -2.14         2.92 o
  -8   2  13          3.48         -3.87         3.87 o
  -7   2  13          1.00         -2.77         3.87 o
  -6   2  13         65.47         58.66        12.73 o
  -5   2  13         32.96         45.37         7.75 o
  -4   2  13          0.04         -1.11         3.87 o
  -3   2  13         71.09         83.56         7.75 o
  -2   2  13          0.11         -0.55         2.77 o
  -1   2  13         29.71         27.33         5.53 o
   0   2  13          0.02          1.89         2.25 o
   1   2  13          5.86         10.87         3.17 o
   2   2  13          5.09         -0.55         4.98 o
   3   2  13          0.01          2.21         3.87 o
   4   2  13         19.63         10.51         7.19 o
   5   2  13          2.32         -0.55         4.43 o
  -8   3  13          1.78         -0.55         4.98 o
  -7   3  13          0.16          1.66         4.98 o
  -6   3  13          0.62         -3.32         3.87 o
  -5   3  13          2.66         -2.77         2.77 o
  -4   3  13          2.44          3.87         3.87 o
  -3   3  13          0.24         -1.11         2.77 o
  -2   3  13          5.24          6.09         3.87 o
  -1   3  13         13.02         14.80         3.87 o
   0   3  13          2.38         -1.11         2.35 o
   1   3  13         11.10          6.93         4.43 o
   2   3  13          8.20         -1.66         3.87 o
   3   3  13          7.89          5.53         6.09 o
   4   3  13          2.29         -1.11         3.87 o
  -7   4  13          6.02          4.98         6.09 o
  -6   4  13          1.57         -1.11         3.32 o
  -5   4  13         16.47          7.75         6.09 o
  -4   4  13          0.13         -3.87         3.87 o
  -3   4  13          1.01         -2.21         2.77 o
  -2   4  13          1.37         -2.21         2.77 o
  -1   4  13          5.24          1.91         3.32 o
   0   4  13          2.19         -2.49         2.49 o
   1   4  13          0.03          3.41         2.52 o
   2   4  13          8.48          8.85         4.98 o
   3   4  13          0.86          7.75         4.43 o
   4   4  13          3.25          6.09         3.87 o
  -7   5  13          0.13          6.09         4.43 o
  -6   5  13         16.55          9.96         7.19 o
  -5   5  13          3.76          0.55         3.87 o
  -4   5  13          0.56         -3.87         3.87 o
  -3   5  13         28.77         17.71         8.30 o
  -1   5  13         15.54         13.85         4.98 o
   0   5  13          4.76          1.94         3.13 o
   1   5  13         15.50         14.11         4.70 o
   2   5  13         33.88         55.89        12.73 o
   3   5  13         37.24         37.07        11.62 o
   4   5  13         15.65          2.77         5.53 o
  -7   6  13          0.30         -3.32         3.32 o
  -6   6  13          0.11          0.00         3.87 o
  -5   6  13          0.34         -3.32         3.32 o
  -4   6  13          0.29         -3.32         3.32 o
  -3   6  13          5.76          2.21         4.43 o
  -2   6  13          5.00         12.73         6.64 o
  -1   6  13         20.47         11.39         6.09 o
   0   6  13          1.91          0.28         2.74 o
   1   6  13         24.91         33.00         7.75 o
   2   6  13          9.12          9.96         6.09 o
   3   6  13          0.11          4.98         5.53 o
   4   6  13          0.57         -2.21         4.43 o
  -6   7  13          9.52          6.64         5.53 o
  -5   7  13          4.68         -2.21         4.43 o
  -4   7  13          2.63          1.11         3.32 o
  -3   7  13          1.22          3.87         4.43 o
  -2   7  13          8.86          8.85         6.09 o
  -1   7  13          0.32         -2.52         2.52 o
   0   7  13         16.36         18.38         6.09 o
   1   7  13         15.06         20.17         5.66 o
   2   7  13          0.30         -0.55         6.09 o
   3   7  13         10.23          7.75         6.09 o
  -6   8  13          5.43          9.96         5.53 o
  -5   8  13         11.34         13.83         7.75 o
  -4   8  13          0.41          7.75         4.43 o
  -3   8  13          0.00         -2.21         3.87 o
  -2   8  13          3.63          4.43         4.98 o
  -1   8  13          1.68         -1.45         2.52 o
   0   8  13          1.48          0.81         3.87 o
   1   8  13          0.00          4.62         3.31 o
   2   8  13          0.02          0.00         3.87 o
   3   8  13          1.84         -2.21         3.32 o
  -5   9  13          2.95         -1.66         4.43 o
  -4   9  13          0.11         -4.43         4.43 o
  -3   9  13          0.52          4.43         4.98 o
  -2   9  13          0.09          0.00         4.98 o
  -1   9  13          0.69          0.74         2.92 o
   0   9  13          0.91         -4.72         6.36 o
   1   9  13          2.63         -2.73         2.92 o
   2   9  13          9.58          0.00         4.98 o
  -4  10  13          1.18          4.43         3.87 o
  -3  10  13         17.22         18.26         7.75 o
  -2  10  13          0.00         -3.87         3.87 o
  -1  10  13          3.87         -0.62         3.06 o
   0  10  13          1.80         -4.27         4.70 o
   1  10  13          0.09         -1.96         1.96 o
  -2  11  13          0.99         11.07         4.98 o
  -1  11  13          6.55          5.36         6.36 o
  -7   0  14          4.64         -3.32         4.43 o
  -6   0  14          6.79         14.94         7.19 o
  -5   0  14         51.40         32.65        13.28 o
  -4   0  14         17.79         18.26         6.64 o
  -3   0  14          2.24         10.51         4.43 o
  -2   0  14          0.44         -3.87         3.87 o
  -1   0  14         37.59         31.84        18.81 o
   0   0  14        110.00        120.79        11.81 o
   1   0  14         15.03          8.30         3.68 o
   2   0  14          0.82          3.32         3.87 o
   3   0  14          5.89          8.30         4.98 o
   4   0  14          0.83         -0.55         3.32 o
  -7   1  14          2.58          4.43         3.32 o
  -6   1  14          0.10          1.82         3.31 o
  -5   1  14         29.71         17.25         5.66 o
  -4   1  14          0.29          3.00         6.09 o
  -3   1  14          3.79         -0.63         2.92 o
  -2   1  14         31.78         19.05         6.06 o
  -1   1  14          4.45          0.99         1.96 o
   0   1  14          0.99          2.25         1.91 o
   1   1  14         11.86         10.38         2.77 o
   2   1  14          0.77          2.06         2.66 o
   3   1  14          2.13          8.30         3.52 o
   4   1  14          5.80         -1.33         3.87 o
  -7   2  14          5.02          8.30         6.09 o
  -6   2  14          5.92         13.83         5.53 o
  -5   2  14         27.90         11.62         7.75 o
  -4   2  14          0.63         -1.11         3.32 o
  -3   2  14          7.07         10.51         4.98 o
  -2   2  14          8.54         10.51         5.53 o
  -1   2  14          1.37          2.32         6.36 o
   0   2  14          2.15          4.55         2.52 o
   1   2  14          2.04         -2.25         2.25 o
   2   2  14          2.70          6.64         3.87 o
   3   2  14          0.54          7.75         4.43 o
   4   2  14          1.15         13.83         4.43 o
  -7   3  14          0.18         -4.43         4.43 o
  -6   3  14          3.28          3.32         5.53 o
  -5   3  14          3.93         -2.77         3.32 o
  -4   3  14          2.64          1.11         4.43 o
  -3   3  14          1.01          1.11         3.32 o
  -2   3  14          6.70         -3.32         4.43 o
  -1   3  14          8.49         -2.21         5.53 o
   0   3  14          0.99          2.21         2.35 o
   1   3  14          3.11          2.73         4.70 o
   2   3  14          0.38          1.11         3.32 o
   3   3  14          0.61          1.66         3.87 o
   4   3  14          8.48         11.62         4.98 o
  -7   4  14          2.07          8.85         4.98 o
  -6   4  14          2.81          1.66         5.53 o
  -5   4  14          1.52         -3.32         3.87 o
  -4   4  14          1.79          1.66         3.87 o
  -3   4  14          5.44          0.00         4.98 o
  -2   4  14          5.61          9.96         4.43 o
  -1   4  14          0.04          0.15         4.43 o
   0   4  14          0.96          0.83         2.74 o
   1   4  14          0.06         -0.05         2.25 o
   2   4  14          1.34         -1.66         5.53 o
   3   4  14          8.73          3.32         5.53 o
  -6   5  14          0.05         -2.77         2.77 o
  -5   5  14          1.83         -4.43         4.98 o
  -4   5  14          5.28          0.55         3.87 o
  -3   5  14          0.56          0.00         4.43 o
  -2   5  14         12.05          7.75         5.53 o
  -1   5  14          0.19          3.87         2.35 o
   0   5  14         36.44         27.15         7.84 o
   1   5  14          2.87          7.47         3.13 o
   2   5  14          3.08          9.41         6.64 o
   3   5  14         72.94         65.85        13.28 o
  -6   6  14          3.19          0.55         3.87 o
  -5   6  14          1.98          0.00         4.43 o
  -4   6  14          0.08         -2.77         3.87 o
  -3   6  14          0.00          4.98         3.32 o
  -2   6  14         68.66         78.02        13.83 o
  -1   6  14         27.40         16.36         5.44 o
   0   6  14         40.03         51.09        28.22 o
   1   6  14         31.22          8.30         9.41 o
   2   6  14         12.57         22.13         8.30 o
   3   6  14         41.85         59.21        13.83 o
  -5   7  14          1.85          1.66         3.32 o
  -4   7  14          2.51          4.43         3.87 o
  -3   7  14          0.12          8.85         4.98 o
  -2   7  14          7.94         -1.66         4.98 o
  -1   7  14          0.02         -2.92         2.92 o
   0   7  14         20.28         12.45         5.87 o
   1   7  14          0.41          1.11         2.66 o
   2   7  14         33.63         44.27        14.39 o
  -5   8  14          0.03          6.64         4.43 o
  -4   8  14         10.83          4.98         4.98 o
  -3   8  14          2.09          0.55         5.53 o
  -2   8  14          2.88          3.87         4.43 o
  -1   8  14          1.07         -0.80         3.46 o
   0   8  14          0.16         -3.87         5.53 o
   1   8  14          0.02          8.68         3.70 o
  -4   9  14          2.38          3.87         4.43 o
  -3   9  14          1.10         -2.77         3.87 o
  -2   9  14          2.23          2.77         3.87 o
  -1   9  14          1.60          3.71         7.19 o
   0   9  14          0.24          6.97         2.92 o
  -6   1  15          0.31          6.16         2.92 o
  -5   1  15         36.75         20.47         8.22 o
  -4   1  15         11.88          9.17         5.53 o
  -3   1  15         33.86         28.27        10.24 o
  -2   1  15         15.53          4.15         3.91 o
  -1   1  15          0.09          3.60         1.94 o
   0   1  15          4.74          5.10         2.64 o
   1   1  15          0.20          2.28         2.14 o
   2   1  15          3.69          2.54         3.31 o
   3   1  15          3.23         -0.89         2.52 o
  -6   2  15          0.67          4.98         4.98 o
  -5   2  15          3.33          2.21         5.53 o
  -4   2  15          2.80         13.83         6.09 o
  -3   2  15          9.22          0.55         4.98 o
  -2   2  15         10.72         -1.66         4.98 o
  -1   2  15          2.38          1.88         2.92 o
   0   2  15          0.47         -2.35         2.35 o
   1   2  15          1.76          6.32         4.65 o
   2   2  15          0.97          1.66         3.32 o
   3   2  15          4.89          0.55         5.53 o
  -6   3  15          0.63         14.39         6.64 o
  -5   3  15         19.07         21.03         8.30 o
  -4   3  15          4.06         -3.87         3.87 o
  -3   3  15          1.26          1.66         3.87 o
  -2   3  15          5.93          4.98         4.43 o
  -1   3  15          0.00         -2.52         2.52 o
   0   3  15          0.85          4.09         2.52 o
   1   3  15          2.10          4.98         3.52 o
   2   3  15          1.70         -3.32         3.32 o
  -6   4  15          0.10         -3.32         3.32 o
  -5   4  15          0.27          6.64         4.98 o
  -4   4  15          1.64         -3.32         3.87 o
  -3   4  15          0.45         -0.55         3.87 o
  -2   4  15          4.01          4.43         3.32 o
  -1   4  15          0.55          1.62         4.15 o
   0   4  15         18.24         10.23         5.58 o
   1   4  15          4.56          0.55         3.13 o
   2   4  15         10.39          6.64         4.98 o
  -5   5  15          0.73         -1.11         4.43 o
  -4   5  15          5.01         -1.66         3.32 o
  -3   5  15          0.17          3.32         4.43 o
  -2   5  15          1.72          4.98         4.43 o
  -1   5  15          2.15          7.10         3.31 o
   0   5  15         17.64         13.51         5.27 o
   1   5  15          0.02         -2.38         2.52 o
   2   5  15          4.51          5.53         5.53 o
  -5   6  15          0.28          0.55         3.87 o
  -4   6  15          0.36          6.09         4.43 o
  -3   6  15          0.39         -2.77         3.32 o
  -2   6  15          6.28         10.51         5.53 o
  -1   6  15          0.03         -0.13         2.52 o
   0   6  15         14.76         17.25         5.66 o
   1   6  15          0.74         -3.54         3.87 o
  -4   7  15          0.43          0.00         4.43 o
  -3   7  15          4.51         -2.77         2.77 o
  -2   7  15          0.21         -3.32         3.32 o
  -1   7  15          9.18          8.96         4.09 o
   0   7  15          0.97          3.32         3.52 o
  -2   8  15          2.81         -3.87         3.87 o
  -1   8  15          0.08         -4.98         6.64 o
  -5   0  16          0.26         -4.98         4.98 o
  -4   0  16         32.53         17.15         9.41 o
  -3   0  16         10.95          9.96         7.19 o
  -2   0  16          0.02         -3.87         3.87 o
  -1   0  16          2.64         -1.03         5.26 o
   0   0  16          2.30          8.00         2.92 o
   1   0  16          0.53         -5.53         5.53 o
  -5   1  16          4.26          9.96         3.98 o
  -4   1  16         22.31          9.20         4.65 o
  -3   1  16          0.06         -2.69         3.32 o
  -2   1  16         15.79          4.62         4.91 o
  -1   1  16          0.89          3.13         2.48 o
   0   1  16          0.65          1.70         2.00 o
   1   1  16          0.29          0.92         2.53 o
  -5   2  16          0.22         -3.87         3.87 o
  -4   2  16          0.51          2.77         3.87 o
  -3   2  16          5.62         -0.55         4.43 o
  -2   2  16          0.77         -3.32         3.32 o
  -1   2  16          1.37          3.60         3.13 o
   0   2  16          0.11         -1.11         2.66 o
   1   2  16          3.60          2.21         8.85 o
  -4   3  16          2.57          3.32         3.87 o
  -3   3  16         12.41         11.62         6.64 o
  -2   3  16          0.85         -3.32         3.32 o
  -1   3  16          1.74          0.95         3.04 o
   0   3  16          3.14          4.62         3.31 o
   1   3  16          0.06          2.77         2.74 o
  -4   4  16          0.05         -3.32         3.32 o
  -3   4  16          0.30          8.30         4.43 o
  -2   4  16          0.02         -2.77         3.87 o
  -1   4  16          0.03         -2.35         2.35 o
   0   4  16          4.18         -1.70         3.60 o
  -3   5  16          1.13          0.00         2.21 o
  -2   5  16          0.88         -1.66         3.87 o
  -1   5  16          1.38          6.78        10.79 o
                                                
